# Supplementary material for: A single spin in hexagonal boron nitride for vectorial quantum magnetometry
Source: Nat Commun. 2025 May 28;16:4947. doi: 10.1038/s41467-025-59642-0 (PMC12119844; doi:10.1038/s41467-025-59642-0)
Supplement: Supplementary file 3 — Source Data [file 41467_2025_59642_MOESM3_ESM.zip]

Archive with 3 entries (3 files):
- source_data_fig1.xls
- source_data_fig2.xls
- source_data_fig3.xls
