# Supplementary material for: A single spin in hexagonal boron nitride for vectorial quantum magnetometry
Source: Nat Commun. 2025 May 28;16:4947. doi: 10.1038/s41467-025-59642-0 (PMC12119844; doi:10.1038/s41467-025-59642-0)
Supplement: Supplementary file 3 — Source Data [file 41467_2025_59642_MOESM3_ESM.zip › source_data_fig1.xls]

## Sheet: Fig_1_b
x_um	y_um	PL_kCps
18.1756	47.9435	33.5
18.2858	47.9435	53
18.396	47.9435	74.5
18.5062	47.9435	103.5
18.6164	47.9435	69.5
18.7265	47.9435	50.5
18.8367	47.9435	28
18.9469	47.9435	16.5
19.0571	47.9435	7.5
19.1673	47.9435	13
19.2775	47.9435	9
19.3877	47.9435	9.5
19.4979	47.9435	15
19.6081	47.9435	11.5
19.7183	47.9435	10.5
19.8284	47.9435	10
19.9386	47.9435	16
20.0488	47.9435	11
20.159	47.9435	12
20.2692	47.9435	14.5
20.3794	47.9435	11
20.4896	47.9435	7.5
20.5998	47.9435	8.5
20.71	47.9435	10.5
20.8202	47.9435	8
20.9303	47.9435	11
21.0405	47.9435	11.5
21.1507	47.9435	10.5
21.2609	47.9435	8.5
21.3711	47.9435	12
21.4813	47.9435	31
21.5915	47.9435	31.5
21.7017	47.9435	16
21.8119	47.9435	6.5
21.9221	47.9435	9
22.0322	47.9435	6
22.1424	47.9435	7
22.2526	47.9435	7.5
22.3628	47.9435	15.5
22.473	47.9435	30
22.5832	47.9435	26
22.6934	47.9435	22
22.8036	47.9435	13
22.9138	47.9435	12.5
23.0239	47.9435	20
23.1341	47.9435	27
23.2443	47.9435	41
23.3545	47.9435	64
23.4647	47.9435	42.5
23.5749	47.9435	20.5
23.6851	47.9435	16
23.7953	47.9435	10.5
23.9055	47.9435	7.5
24.0157	47.9435	9
24.1258	47.9435	20.5
24.236	47.9435	17.5
24.3462	47.9435	24.5
24.4564	47.9435	20.5
24.5666	47.9435	19
24.6768	47.9435	25
24.787	47.9435	25.5
24.8972	47.9435	24.5
25.0074	47.9435	17
25.1176	47.9435	15
25.2277	47.9435	7.5
25.3379	47.9435	6
25.4481	47.9435	10.5
25.5583	47.9435	9.5
25.6685	47.9435	10.5
25.7787	47.9435	10.5
25.8889	47.9435	11
25.9991	47.9435	17
26.1093	47.9435	11.5
26.2194	47.9435	12
26.3296	47.9435	14
26.4398	47.9435	24.5
26.55	47.9435	51.5
26.6602	47.9435	58.5
26.7704	47.9435	57.5
26.8806	47.9435	25.5
26.9908	47.9435	23.5
27.101	47.9435	44.5
27.2112	47.9435	47.5
27.3213	47.9435	43.5
27.4315	47.9435	23
27.5417	47.9435	23
27.6519	47.9435	15
27.7621	47.9435	16
27.8723	47.9435	12
27.9825	47.9435	15.5
28.0927	47.9435	7.5
28.2029	47.9435	7.5
28.3131	47.9435	13.5
18.1756	48.0529	29.5
18.2858	48.0529	70
18.396	48.0529	95.5
18.5062	48.0529	125.5
18.6164	48.0529	91.5
18.7265	48.0529	53.5
18.8367	48.0529	19
18.9469	48.0529	13.5
19.0571	48.0529	7.5
19.1673	48.0529	15
19.2775	48.0529	13
19.3877	48.0529	9
19.4979	48.0529	9.5
19.6081	48.0529	11
19.7183	48.0529	17
19.8284	48.0529	18.5
19.9386	48.0529	23
20.0488	48.0529	17
20.159	48.0529	16
20.2692	48.0529	12.5
20.3794	48.0529	12.5
20.4896	48.0529	7
20.5998	48.0529	17
20.71	48.0529	12
20.8202	48.0529	13
20.9303	48.0529	8.5
21.0405	48.0529	11.5
21.1507	48.0529	10
21.2609	48.0529	10.5
21.3711	48.0529	29.5
21.4813	48.0529	12
21.5915	48.0529	16.5
21.7017	48.0529	6.5
21.8119	48.0529	16
21.9221	48.0529	9.5
22.0322	48.0529	5.5
22.1424	48.0529	6
22.2526	48.0529	13
22.3628	48.0529	18
22.473	48.0529	30
22.5832	48.0529	27.5
22.6934	48.0529	20.5
22.8036	48.0529	13.5
22.9138	48.0529	13
23.0239	48.0529	21.5
23.1341	48.0529	38.5
23.2443	48.0529	59
23.3545	48.0529	47.5
23.4647	48.0529	33.5
23.5749	48.0529	25.5
23.6851	48.0529	13
23.7953	48.0529	14
23.9055	48.0529	15.5
24.0157	48.0529	17
24.1258	48.0529	21.5
24.236	48.0529	24
24.3462	48.0529	24
24.4564	48.0529	19
24.5666	48.0529	15.5
24.6768	48.0529	21.5
24.787	48.0529	23
24.8972	48.0529	21
25.0074	48.0529	12.5
25.1176	48.0529	11
25.2277	48.0529	5.5
25.3379	48.0529	2.5
25.4481	48.0529	5.5
25.5583	48.0529	3.5
25.6685	48.0529	13
25.7787	48.0529	6
25.8889	48.0529	14.5
25.9991	48.0529	17.5
26.1093	48.0529	8
26.2194	48.0529	8
26.3296	48.0529	23
26.4398	48.0529	47.5
26.55	48.0529	83
26.6602	48.0529	69
26.7704	48.0529	44.5
26.8806	48.0529	29
26.9908	48.0529	15
27.101	48.0529	15.5
27.2112	48.0529	16.5
27.3213	48.0529	26.5
27.4315	48.0529	21.5
27.5417	48.0529	15.5
27.6519	48.0529	10
27.7621	48.0529	5.5
27.8723	48.0529	6.5
27.9825	48.0529	6
28.0927	48.0529	10
28.2029	48.0529	8
28.3131	48.0529	11
18.1756	48.1624	37.5
18.2858	48.1624	47.5
18.396	48.1624	69.5
18.5062	48.1624	114
18.6164	48.1624	69
18.7265	48.1624	44.5
18.8367	48.1624	25
18.9469	48.1624	12
19.0571	48.1624	17
19.1673	48.1624	13
19.2775	48.1624	15
19.3877	48.1624	8
19.4979	48.1624	6.5
19.6081	48.1624	8.5
19.7183	48.1624	13
19.8284	48.1624	16
19.9386	48.1624	16
20.0488	48.1624	23.5
20.159	48.1624	15
20.2692	48.1624	16.5
20.3794	48.1624	11
20.4896	48.1624	12.5
20.5998	48.1624	13
20.71	48.1624	11.5
20.8202	48.1624	14
20.9303	48.1624	9
21.0405	48.1624	13
21.1507	48.1624	18
21.2609	48.1624	15.5
21.3711	48.1624	16
21.4813	48.1624	35
21.5915	48.1624	7.5
21.7017	48.1624	8
21.8119	48.1624	23
21.9221	48.1624	8
22.0322	48.1624	10
22.1424	48.1624	8
22.2526	48.1624	9
22.3628	48.1624	15
22.473	48.1624	23.5
22.5832	48.1624	28
22.6934	48.1624	21
22.8036	48.1624	13.5
22.9138	48.1624	15.5
23.0239	48.1624	25.5
23.1341	48.1624	41
23.2443	48.1624	54.5
23.3545	48.1624	46.5
23.4647	48.1624	33
23.5749	48.1624	20
23.6851	48.1624	13.5
23.7953	48.1624	8
23.9055	48.1624	9.5
24.0157	48.1624	9.5
24.1258	48.1624	19
24.236	48.1624	16.5
24.3462	48.1624	36.5
24.4564	48.1624	17.5
24.5666	48.1624	9.5
24.6768	48.1624	15
24.787	48.1624	22.5
24.8972	48.1624	22.5
25.0074	48.1624	18.5
25.1176	48.1624	8.5
25.2277	48.1624	6
25.3379	48.1624	4
25.4481	48.1624	8
25.5583	48.1624	9.5
25.6685	48.1624	8
25.7787	48.1624	6
25.8889	48.1624	9.5
25.9991	48.1624	11.5
26.1093	48.1624	8
26.2194	48.1624	10.5
26.3296	48.1624	22.5
26.4398	48.1624	55.5
26.55	48.1624	90.5
26.6602	48.1624	98.5
26.7704	48.1624	74
26.8806	48.1624	35.5
26.9908	48.1624	19
27.101	48.1624	14.5
27.2112	48.1624	15
27.3213	48.1624	16.5
27.4315	48.1624	17.5
27.5417	48.1624	13
27.6519	48.1624	5.5
27.7621	48.1624	7.5
27.8723	48.1624	5
27.9825	48.1624	10
28.0927	48.1624	7
28.2029	48.1624	8
28.3131	48.1624	12
18.1756	48.2718	34
18.2858	48.2718	37.5
18.396	48.2718	66.5
18.5062	48.2718	70
18.6164	48.2718	60.5
18.7265	48.2718	37
18.8367	48.2718	18
18.9469	48.2718	12.5
19.0571	48.2718	21.5
19.1673	48.2718	21.5
19.2775	48.2718	19.5
19.3877	48.2718	12
19.4979	48.2718	7.5
19.6081	48.2718	7.5
19.7183	48.2718	10.5
19.8284	48.2718	22
19.9386	48.2718	29.5
20.0488	48.2718	36
20.159	48.2718	26.5
20.2692	48.2718	20.5
20.3794	48.2718	18.5
20.4896	48.2718	16.5
20.5998	48.2718	21
20.71	48.2718	14.5
20.8202	48.2718	11
20.9303	48.2718	10.5
21.0405	48.2718	15
21.1507	48.2718	17.5
21.2609	48.2718	12.5
21.3711	48.2718	16
21.4813	48.2718	13
21.5915	48.2718	5.5
21.7017	48.2718	15.5
21.8119	48.2718	10
21.9221	48.2718	10.5
22.0322	48.2718	14
22.1424	48.2718	8
22.2526	48.2718	7.5
22.3628	48.2718	8
22.473	48.2718	14.5
22.5832	48.2718	22.5
22.6934	48.2718	20.5
22.8036	48.2718	20.5
22.9138	48.2718	20.5
23.0239	48.2718	32
23.1341	48.2718	31
23.2443	48.2718	34
23.3545	48.2718	32.5
23.4647	48.2718	30
23.5749	48.2718	9.5
23.6851	48.2718	14
23.7953	48.2718	14.5
23.9055	48.2718	12
24.0157	48.2718	6.5
24.1258	48.2718	15
24.236	48.2718	17.5
24.3462	48.2718	19
24.4564	48.2718	15
24.5666	48.2718	9.5
24.6768	48.2718	7.5
24.787	48.2718	30
24.8972	48.2718	33.5
25.0074	48.2718	30.5
25.1176	48.2718	20
25.2277	48.2718	12.5
25.3379	48.2718	9.5
25.4481	48.2718	7
25.5583	48.2718	7.5
25.6685	48.2718	5.5
25.7787	48.2718	7.5
25.8889	48.2718	8.5
25.9991	48.2718	7.5
26.1093	48.2718	4.5
26.2194	48.2718	10.5
26.3296	48.2718	16.5
26.4398	48.2718	29
26.55	48.2718	8
26.6602	48.2718	19
26.7704	48.2718	17.5
26.8806	48.2718	15
26.9908	48.2718	10.5
27.101	48.2718	9.5
27.2112	48.2718	8
27.3213	48.2718	11
27.4315	48.2718	18
27.5417	48.2718	7
27.6519	48.2718	7.5
27.7621	48.2718	7.5
27.8723	48.2718	9
27.9825	48.2718	6
28.0927	48.2718	10
28.2029	48.2718	6
28.3131	48.2718	9
18.1756	48.3813	31
18.2858	48.3813	25.5
18.396	48.3813	24.5
18.5062	48.3813	50
18.6164	48.3813	37.5
18.7265	48.3813	16
18.8367	48.3813	14
18.9469	48.3813	18
19.0571	48.3813	16.5
19.1673	48.3813	21
19.2775	48.3813	19
19.3877	48.3813	11
19.4979	48.3813	10.5
19.6081	48.3813	12
19.7183	48.3813	12
19.8284	48.3813	23
19.9386	48.3813	27
20.0488	48.3813	31.5
20.159	48.3813	20
20.2692	48.3813	16
20.3794	48.3813	14
20.4896	48.3813	26
20.5998	48.3813	20.5
20.71	48.3813	22.5
20.8202	48.3813	16
20.9303	48.3813	11
21.0405	48.3813	17
21.1507	48.3813	22
21.2609	48.3813	24
21.3711	48.3813	12
21.4813	48.3813	4.5
21.5915	48.3813	6
21.7017	48.3813	35
21.8119	48.3813	16
21.9221	48.3813	13
22.0322	48.3813	13.5
22.1424	48.3813	11
22.2526	48.3813	6.5
22.3628	48.3813	6
22.473	48.3813	9
22.5832	48.3813	11
22.6934	48.3813	12.5
22.8036	48.3813	15
22.9138	48.3813	37
23.0239	48.3813	44.5
23.1341	48.3813	51.5
23.2443	48.3813	34
23.3545	48.3813	25.5
23.4647	48.3813	21
23.5749	48.3813	12
23.6851	48.3813	13.5
23.7953	48.3813	7.5
23.9055	48.3813	10
24.0157	48.3813	11
24.1258	48.3813	7.5
24.236	48.3813	10.5
24.3462	48.3813	12
24.4564	48.3813	8.5
24.5666	48.3813	7.5
24.6768	48.3813	17.5
24.787	48.3813	43
24.8972	48.3813	71.5
25.0074	48.3813	57
25.1176	48.3813	23.5
25.2277	48.3813	21
25.3379	48.3813	7.5
25.4481	48.3813	4.5
25.5583	48.3813	11.5
25.6685	48.3813	6
25.7787	48.3813	5.5
25.8889	48.3813	6
25.9991	48.3813	9.5
26.1093	48.3813	10.5
26.2194	48.3813	11
26.3296	48.3813	13
26.4398	48.3813	11
26.55	48.3813	13.5
26.6602	48.3813	13.5
26.7704	48.3813	17.5
26.8806	48.3813	16
26.9908	48.3813	13.5
27.101	48.3813	6.5
27.2112	48.3813	12
27.3213	48.3813	15.5
27.4315	48.3813	17
27.5417	48.3813	13
27.6519	48.3813	8
27.7621	48.3813	9.5
27.8723	48.3813	9
27.9825	48.3813	10
28.0927	48.3813	9.5
28.2029	48.3813	8.5
28.3131	48.3813	11
18.1756	48.4908	19.5
18.2858	48.4908	15.5
18.396	48.4908	22
18.5062	48.4908	34
18.6164	48.4908	22.5
18.7265	48.4908	14
18.8367	48.4908	13.5
18.9469	48.4908	24
19.0571	48.4908	24.5
19.1673	48.4908	31.5
19.2775	48.4908	31.5
19.3877	48.4908	18.5
19.4979	48.4908	8
19.6081	48.4908	6.5
19.7183	48.4908	8
19.8284	48.4908	13
19.9386	48.4908	18.5
20.0488	48.4908	16.5
20.159	48.4908	21
20.2692	48.4908	18
20.3794	48.4908	16
20.4896	48.4908	15.5
20.5998	48.4908	23.5
20.71	48.4908	12.5
20.8202	48.4908	12.5
20.9303	48.4908	10
21.0405	48.4908	14
21.1507	48.4908	19.5
21.2609	48.4908	22
21.3711	48.4908	13
21.4813	48.4908	18.5
21.5915	48.4908	16.5
21.7017	48.4908	32
21.8119	48.4908	18
21.9221	48.4908	14.5
22.0322	48.4908	12.5
22.1424	48.4908	3
22.2526	48.4908	4.5
22.3628	48.4908	6
22.473	48.4908	7.5
22.5832	48.4908	7
22.6934	48.4908	14.5
22.8036	48.4908	39.5
22.9138	48.4908	100.5
23.0239	48.4908	125
23.1341	48.4908	128
23.2443	48.4908	55
23.3545	48.4908	36
23.4647	48.4908	20.5
23.5749	48.4908	26
23.6851	48.4908	16
23.7953	48.4908	14
23.9055	48.4908	12
24.0157	48.4908	7.5
24.1258	48.4908	6.5
24.236	48.4908	9.5
24.3462	48.4908	7
24.4564	48.4908	9
24.5666	48.4908	10
24.6768	48.4908	39
24.787	48.4908	99
24.8972	48.4908	122
25.0074	48.4908	109.5
25.1176	48.4908	50.5
25.2277	48.4908	12
25.3379	48.4908	6
25.4481	48.4908	8
25.5583	48.4908	6
25.6685	48.4908	6
25.7787	48.4908	5.5
25.8889	48.4908	7.5
25.9991	48.4908	11.5
26.1093	48.4908	9.5
26.2194	48.4908	10
26.3296	48.4908	15.5
26.4398	48.4908	20.5
26.55	48.4908	19
26.6602	48.4908	13.5
26.7704	48.4908	16
26.8806	48.4908	15.5
26.9908	48.4908	6
27.101	48.4908	10
27.2112	48.4908	11.5
27.3213	48.4908	19
27.4315	48.4908	16
27.5417	48.4908	14.5
27.6519	48.4908	7
27.7621	48.4908	10
27.8723	48.4908	11
27.9825	48.4908	12.5
28.0927	48.4908	10.5
28.2029	48.4908	14
28.3131	48.4908	16
18.1756	48.6002	22.5
18.2858	48.6002	30
18.396	48.6002	44.5
18.5062	48.6002	61.5
18.6164	48.6002	64.5
18.7265	48.6002	35
18.8367	48.6002	21
18.9469	48.6002	19.5
19.0571	48.6002	20
19.1673	48.6002	24.5
19.2775	48.6002	12.5
19.3877	48.6002	25
19.4979	48.6002	7
19.6081	48.6002	5.5
19.7183	48.6002	5
19.8284	48.6002	7
19.9386	48.6002	10.5
20.0488	48.6002	15.5
20.159	48.6002	18.5
20.2692	48.6002	17.5
20.3794	48.6002	12
20.4896	48.6002	12.5
20.5998	48.6002	9.5
20.71	48.6002	14
20.8202	48.6002	9.5
20.9303	48.6002	11.5
21.0405	48.6002	8.5
21.1507	48.6002	18.5
21.2609	48.6002	22.5
21.3711	48.6002	22.5
21.4813	48.6002	16
21.5915	48.6002	13
21.7017	48.6002	22
21.8119	48.6002	30
21.9221	48.6002	33
22.0322	48.6002	16
22.1424	48.6002	5.5
22.2526	48.6002	8.5
22.3628	48.6002	6.5
22.473	48.6002	4.5
22.5832	48.6002	10
22.6934	48.6002	12.5
22.8036	48.6002	59
22.9138	48.6002	176.5
23.0239	48.6002	252.5
23.1341	48.6002	225.5
23.2443	48.6002	139.5
23.3545	48.6002	45
23.4647	48.6002	21
23.5749	48.6002	12
23.6851	48.6002	13
23.7953	48.6002	8
23.9055	48.6002	9
24.0157	48.6002	9
24.1258	48.6002	9.5
24.236	48.6002	7.5
24.3462	48.6002	6.5
24.4564	48.6002	4
24.5666	48.6002	13
24.6768	48.6002	66
24.787	48.6002	138
24.8972	48.6002	191.5
25.0074	48.6002	127.5
25.1176	48.6002	59
25.2277	48.6002	11.5
25.3379	48.6002	4.5
25.4481	48.6002	4
25.5583	48.6002	8.5
25.6685	48.6002	7.5
25.7787	48.6002	6.5
25.8889	48.6002	5
25.9991	48.6002	12
26.1093	48.6002	11.5
26.2194	48.6002	8.5
26.3296	48.6002	11.5
26.4398	48.6002	22
26.55	48.6002	9.5
26.6602	48.6002	16
26.7704	48.6002	10.5
26.8806	48.6002	13
26.9908	48.6002	10
27.101	48.6002	10
27.2112	48.6002	9
27.3213	48.6002	15
27.4315	48.6002	22.5
27.5417	48.6002	19
27.6519	48.6002	6
27.7621	48.6002	10
27.8723	48.6002	19
27.9825	48.6002	20.5
28.0927	48.6002	14
28.2029	48.6002	13.5
28.3131	48.6002	15.5
18.1756	48.7097	18.5
18.2858	48.7097	45
18.396	48.7097	111.5
18.5062	48.7097	154.5
18.6164	48.7097	150
18.7265	48.7097	93.5
18.8367	48.7097	41
18.9469	48.7097	19
19.0571	48.7097	22.5
19.1673	48.7097	30
19.2775	48.7097	21.5
19.3877	48.7097	14.5
19.4979	48.7097	9.5
19.6081	48.7097	3.5
19.7183	48.7097	3.5
19.8284	48.7097	3.5
19.9386	48.7097	9.5
20.0488	48.7097	15.5
20.159	48.7097	9.5
20.2692	48.7097	18
20.3794	48.7097	12
20.4896	48.7097	12
20.5998	48.7097	11
20.71	48.7097	7.5
20.8202	48.7097	6.5
20.9303	48.7097	8
21.0405	48.7097	14.5
21.1507	48.7097	11
21.2609	48.7097	17.5
21.3711	48.7097	24
21.4813	48.7097	31
21.5915	48.7097	24.5
21.7017	48.7097	36.5
21.8119	48.7097	32.5
21.9221	48.7097	29.5
22.0322	48.7097	21
22.1424	48.7097	5
22.2526	48.7097	4
22.3628	48.7097	7
22.473	48.7097	11.5
22.5832	48.7097	12
22.6934	48.7097	20
22.8036	48.7097	88
22.9138	48.7097	180.5
23.0239	48.7097	329.5
23.1341	48.7097	311.5
23.2443	48.7097	202.5
23.3545	48.7097	68.5
23.4647	48.7097	24
23.5749	48.7097	17
23.6851	48.7097	14
23.7953	48.7097	12.5
23.9055	48.7097	13.5
24.0157	48.7097	5.5
24.1258	48.7097	10
24.236	48.7097	13.5
24.3462	48.7097	8.5
24.4564	48.7097	12.5
24.5666	48.7097	8.5
24.6768	48.7097	51
24.787	48.7097	135.5
24.8972	48.7097	180.5
25.0074	48.7097	150.5
25.1176	48.7097	59
25.2277	48.7097	17.5
25.3379	48.7097	8
25.4481	48.7097	3.5
25.5583	48.7097	1.5
25.6685	48.7097	4
25.7787	48.7097	7
25.8889	48.7097	11
25.9991	48.7097	21.5
26.1093	48.7097	12.5
26.2194	48.7097	16.5
26.3296	48.7097	8.5
26.4398	48.7097	4
26.55	48.7097	16.5
26.6602	48.7097	10.5
26.7704	48.7097	6.5
26.8806	48.7097	10.5
26.9908	48.7097	13
27.101	48.7097	12
27.2112	48.7097	9.5
27.3213	48.7097	14.5
27.4315	48.7097	25
27.5417	48.7097	16.5
27.6519	48.7097	11
27.7621	48.7097	12.5
27.8723	48.7097	13.5
27.9825	48.7097	13
28.0927	48.7097	21.5
28.2029	48.7097	18
28.3131	48.7097	13.5
18.1756	48.8192	19.5
18.2858	48.8192	67
18.396	48.8192	172
18.5062	48.8192	248
18.6164	48.8192	239
18.7265	48.8192	199.5
18.8367	48.8192	65.5
18.9469	48.8192	16
19.0571	48.8192	9
19.1673	48.8192	15
19.2775	48.8192	14
19.3877	48.8192	17
19.4979	48.8192	12.5
19.6081	48.8192	4.5
19.7183	48.8192	6.5
19.8284	48.8192	5.5
19.9386	48.8192	4.5
20.0488	48.8192	18.5
20.159	48.8192	14.5
20.2692	48.8192	14.5
20.3794	48.8192	13.5
20.4896	48.8192	9
20.5998	48.8192	3.5
20.71	48.8192	3.5
20.8202	48.8192	1
20.9303	48.8192	8
21.0405	48.8192	10
21.1507	48.8192	11
21.2609	48.8192	20
21.3711	48.8192	20
21.4813	48.8192	28.5
21.5915	48.8192	41.5
21.7017	48.8192	35.5
21.8119	48.8192	34
21.9221	48.8192	16.5
22.0322	48.8192	13
22.1424	48.8192	6
22.2526	48.8192	5.5
22.3628	48.8192	9
22.473	48.8192	10
22.5832	48.8192	8
22.6934	48.8192	20
22.8036	48.8192	79
22.9138	48.8192	207
23.0239	48.8192	302
23.1341	48.8192	287.5
23.2443	48.8192	207
23.3545	48.8192	64
23.4647	48.8192	23
23.5749	48.8192	15.5
23.6851	48.8192	11.5
23.7953	48.8192	9.5
23.9055	48.8192	6
24.0157	48.8192	8
24.1258	48.8192	11.5
24.236	48.8192	13
24.3462	48.8192	9
24.4564	48.8192	8
24.5666	48.8192	10
24.6768	48.8192	36.5
24.787	48.8192	107
24.8972	48.8192	141
25.0074	48.8192	108
25.1176	48.8192	49.5
25.2277	48.8192	11
25.3379	48.8192	5
25.4481	48.8192	2.5
25.5583	48.8192	4
25.6685	48.8192	7.5
25.7787	48.8192	7
25.8889	48.8192	10.5
25.9991	48.8192	16.5
26.1093	48.8192	18.5
26.2194	48.8192	16.5
26.3296	48.8192	5
26.4398	48.8192	11.5
26.55	48.8192	17
26.6602	48.8192	9
26.7704	48.8192	9.5
26.8806	48.8192	13
26.9908	48.8192	13
27.101	48.8192	8.5
27.2112	48.8192	6.5
27.3213	48.8192	9.5
27.4315	48.8192	14.5
27.5417	48.8192	12
27.6519	48.8192	9.5
27.7621	48.8192	4
27.8723	48.8192	13
27.9825	48.8192	11
28.0927	48.8192	19.5
28.2029	48.8192	10
28.3131	48.8192	15.5
18.1756	48.9286	18
18.2858	48.9286	60
18.396	48.9286	171
18.5062	48.9286	281
18.6164	48.9286	286.5
18.7265	48.9286	190.5
18.8367	48.9286	76
18.9469	48.9286	20.5
19.0571	48.9286	9.5
19.1673	48.9286	11.5
19.2775	48.9286	15.5
19.3877	48.9286	14.5
19.4979	48.9286	9
19.6081	48.9286	2.5
19.7183	48.9286	5.5
19.8284	48.9286	4.5
19.9386	48.9286	6.5
20.0488	48.9286	10.5
20.159	48.9286	19.5
20.2692	48.9286	23
20.3794	48.9286	21.5
20.4896	48.9286	8.5
20.5998	48.9286	5
20.71	48.9286	2
20.8202	48.9286	4.5
20.9303	48.9286	3.5
21.0405	48.9286	7
21.1507	48.9286	11.5
21.2609	48.9286	18.5
21.3711	48.9286	16.5
21.4813	48.9286	19.5
21.5915	48.9286	27
21.7017	48.9286	34.5
21.8119	48.9286	28.5
21.9221	48.9286	19
22.0322	48.9286	12.5
22.1424	48.9286	8
22.2526	48.9286	5.5
22.3628	48.9286	5
22.473	48.9286	7
22.5832	48.9286	12.5
22.6934	48.9286	18
22.8036	48.9286	46
22.9138	48.9286	130
23.0239	48.9286	221.5
23.1341	48.9286	200
23.2443	48.9286	141
23.3545	48.9286	38
23.4647	48.9286	10
23.5749	48.9286	15
23.6851	48.9286	12
23.7953	48.9286	8.5
23.9055	48.9286	3
24.0157	48.9286	3.5
24.1258	48.9286	9.5
24.236	48.9286	21.5
24.3462	48.9286	14
24.4564	48.9286	12.5
24.5666	48.9286	9
24.6768	48.9286	22.5
24.787	48.9286	47.5
24.8972	48.9286	65
25.0074	48.9286	57.5
25.1176	48.9286	22.5
25.2277	48.9286	6
25.3379	48.9286	2.5
25.4481	48.9286	5.5
25.5583	48.9286	4
25.6685	48.9286	5
25.7787	48.9286	10
25.8889	48.9286	9.5
25.9991	48.9286	18.5
26.1093	48.9286	23
26.2194	48.9286	27.5
26.3296	48.9286	15.5
26.4398	48.9286	19.5
26.55	48.9286	24
26.6602	48.9286	8.5
26.7704	48.9286	11
26.8806	48.9286	9.5
26.9908	48.9286	5
27.101	48.9286	11
27.2112	48.9286	9.5
27.3213	48.9286	15
27.4315	48.9286	9
27.5417	48.9286	8
27.6519	48.9286	4
27.7621	48.9286	9.5
27.8723	48.9286	11
27.9825	48.9286	11
28.0927	48.9286	12
28.2029	48.9286	16
28.3131	48.9286	14
18.1756	49.0381	16.5
18.2858	49.0381	50.5
18.396	49.0381	148
18.5062	49.0381	255.5
18.6164	49.0381	297
18.7265	49.0381	189.5
18.8367	49.0381	54.5
18.9469	49.0381	41
19.0571	49.0381	11.5
19.1673	49.0381	13.5
19.2775	49.0381	10
19.3877	49.0381	12.5
19.4979	49.0381	6.5
19.6081	49.0381	6
19.7183	49.0381	9
19.8284	49.0381	5.5
19.9386	49.0381	4
20.0488	49.0381	18
20.159	49.0381	20
20.2692	49.0381	25.5
20.3794	49.0381	16.5
20.4896	49.0381	9
20.5998	49.0381	8
20.71	49.0381	5
20.8202	49.0381	3.5
20.9303	49.0381	4
21.0405	49.0381	7
21.1507	49.0381	5
21.2609	49.0381	10
21.3711	49.0381	16.5
21.4813	49.0381	24.5
21.5915	49.0381	27
21.7017	49.0381	27
21.8119	49.0381	14
21.9221	49.0381	13
22.0322	49.0381	5
22.1424	49.0381	7
22.2526	49.0381	6
22.3628	49.0381	8.5
22.473	49.0381	13.5
22.5832	49.0381	26
22.6934	49.0381	26
22.8036	49.0381	30.5
22.9138	49.0381	50.5
23.0239	49.0381	90
23.1341	49.0381	81
23.2443	49.0381	44.5
23.3545	49.0381	16
23.4647	49.0381	6.5
23.5749	49.0381	11.5
23.6851	49.0381	10.5
23.7953	49.0381	8
23.9055	49.0381	9.5
24.0157	49.0381	8
24.1258	49.0381	7
24.236	49.0381	16
24.3462	49.0381	15.5
24.4564	49.0381	10.5
24.5666	49.0381	11.5
24.6768	49.0381	14.5
24.787	49.0381	16.5
24.8972	49.0381	20.5
25.0074	49.0381	12.5
25.1176	49.0381	9
25.2277	49.0381	3
25.3379	49.0381	7.5
25.4481	49.0381	8.5
25.5583	49.0381	6.5
25.6685	49.0381	5.5
25.7787	49.0381	8
25.8889	49.0381	10
25.9991	49.0381	18.5
26.1093	49.0381	31
26.2194	49.0381	34.5
26.3296	49.0381	31
26.4398	49.0381	24.5
26.55	49.0381	27.5
26.6602	49.0381	17
26.7704	49.0381	18.5
26.8806	49.0381	3.5
26.9908	49.0381	6
27.101	49.0381	10
27.2112	49.0381	9.5
27.3213	49.0381	6.5
27.4315	49.0381	11
27.5417	49.0381	3.5
27.6519	49.0381	4.5
27.7621	49.0381	9.5
27.8723	49.0381	11
27.9825	49.0381	11.5
28.0927	49.0381	13
28.2029	49.0381	27.5
28.3131	49.0381	19
18.1756	49.1475	23.5
18.2858	49.1475	33.5
18.396	49.1475	79.5
18.5062	49.1475	133.5
18.6164	49.1475	158
18.7265	49.1475	99.5
18.8367	49.1475	45
18.9469	49.1475	14
19.0571	49.1475	13
19.1673	49.1475	18.5
19.2775	49.1475	10.5
19.3877	49.1475	6.5
19.4979	49.1475	6.5
19.6081	49.1475	5
19.7183	49.1475	6
19.8284	49.1475	4.5
19.9386	49.1475	6.5
20.0488	49.1475	7.5
20.159	49.1475	17
20.2692	49.1475	15.5
20.3794	49.1475	16
20.4896	49.1475	11
20.5998	49.1475	8.5
20.71	49.1475	5.5
20.8202	49.1475	6
20.9303	49.1475	7.5
21.0405	49.1475	13.5
21.1507	49.1475	7.5
21.2609	49.1475	7
21.3711	49.1475	11.5
21.4813	49.1475	20
21.5915	49.1475	16.5
21.7017	49.1475	16.5
21.8119	49.1475	16
21.9221	49.1475	9
22.0322	49.1475	8
22.1424	49.1475	6.5
22.2526	49.1475	5.5
22.3628	49.1475	5
22.473	49.1475	16.5
22.5832	49.1475	35
22.6934	49.1475	57.5
22.8036	49.1475	48
22.9138	49.1475	24.5
23.0239	49.1475	30
23.1341	49.1475	29
23.2443	49.1475	13.5
23.3545	49.1475	8
23.4647	49.1475	6.5
23.5749	49.1475	9.5
23.6851	49.1475	9
23.7953	49.1475	4
23.9055	49.1475	9.5
24.0157	49.1475	7.5
24.1258	49.1475	9
24.236	49.1475	12
24.3462	49.1475	14.5
24.4564	49.1475	14.5
24.5666	49.1475	18
24.6768	49.1475	15.5
24.787	49.1475	21.5
24.8972	49.1475	7.5
25.0074	49.1475	16.5
25.1176	49.1475	9.5
25.2277	49.1475	6.5
25.3379	49.1475	12
25.4481	49.1475	7
25.5583	49.1475	5.5
25.6685	49.1475	20.5
25.7787	49.1475	13
25.8889	49.1475	19.5
25.9991	49.1475	35.5
26.1093	49.1475	48
26.2194	49.1475	71.5
26.3296	49.1475	57.5
26.4398	49.1475	43
26.55	49.1475	21.5
26.6602	49.1475	21
26.7704	49.1475	10.5
26.8806	49.1475	9.5
26.9908	49.1475	8.5
27.101	49.1475	4.5
27.2112	49.1475	7.5
27.3213	49.1475	8.5
27.4315	49.1475	4.5
27.5417	49.1475	4.5
27.6519	49.1475	4
27.7621	49.1475	2.5
27.8723	49.1475	3.5
27.9825	49.1475	7
28.0927	49.1475	11.5
28.2029	49.1475	13.5
28.3131	49.1475	15.5
18.1756	49.257	21.5
18.2858	49.257	21
18.396	49.257	35.5
18.5062	49.257	48.5
18.6164	49.257	45.5
18.7265	49.257	30
18.8367	49.257	24
18.9469	49.257	15.5
19.0571	49.257	15.5
19.1673	49.257	12
19.2775	49.257	11
19.3877	49.257	10.5
19.4979	49.257	6
19.6081	49.257	11.5
19.7183	49.257	6
19.8284	49.257	8.5
19.9386	49.257	9
20.0488	49.257	11.5
20.159	49.257	16.5
20.2692	49.257	13.5
20.3794	49.257	12
20.4896	49.257	17.5
20.5998	49.257	19.5
20.71	49.257	17
20.8202	49.257	11
20.9303	49.257	8
21.0405	49.257	13.5
21.1507	49.257	14
21.2609	49.257	11.5
21.3711	49.257	13
21.4813	49.257	16
21.5915	49.257	15.5
21.7017	49.257	22.5
21.8119	49.257	10.5
21.9221	49.257	6
22.0322	49.257	8.5
22.1424	49.257	4.5
22.2526	49.257	8.5
22.3628	49.257	8.5
22.473	49.257	21.5
22.5832	49.257	43
22.6934	49.257	63.5
22.8036	49.257	45
22.9138	49.257	25
23.0239	49.257	16.5
23.1341	49.257	12
23.2443	49.257	10
23.3545	49.257	5.5
23.4647	49.257	3
23.5749	49.257	18.5
23.6851	49.257	9
23.7953	49.257	10
23.9055	49.257	6
24.0157	49.257	8
24.1258	49.257	7
24.236	49.257	15
24.3462	49.257	11.5
24.4564	49.257	12
24.5666	49.257	11.5
24.6768	49.257	14.5
24.787	49.257	15
24.8972	49.257	14.5
25.0074	49.257	7.5
25.1176	49.257	12.5
25.2277	49.257	13
25.3379	49.257	17.5
25.4481	49.257	16.5
25.5583	49.257	15
25.6685	49.257	15
25.7787	49.257	22.5
25.8889	49.257	36.5
25.9991	49.257	56
26.1093	49.257	68
26.2194	49.257	78.5
26.3296	49.257	66
26.4398	49.257	52.5
26.55	49.257	44.5
26.6602	49.257	29
26.7704	49.257	22
26.8806	49.257	17.5
26.9908	49.257	13.5
27.101	49.257	7.5
27.2112	49.257	5.5
27.3213	49.257	3
27.4315	49.257	7.5
27.5417	49.257	5
27.6519	49.257	7
27.7621	49.257	10
27.8723	49.257	9.5
27.9825	49.257	4.5
28.0927	49.257	3.5
28.2029	49.257	9.5
28.3131	49.257	9
18.1756	49.3665	24.5
18.2858	49.3665	46
18.396	49.3665	33.5
18.5062	49.3665	29.5
18.6164	49.3665	13.5
18.7265	49.3665	11
18.8367	49.3665	10.5
18.9469	49.3665	14
19.0571	49.3665	22
19.1673	49.3665	25
19.2775	49.3665	23
19.3877	49.3665	11.5
19.4979	49.3665	7
19.6081	49.3665	5.5
19.7183	49.3665	7.5
19.8284	49.3665	4.5
19.9386	49.3665	9
20.0488	49.3665	11.5
20.159	49.3665	13.5
20.2692	49.3665	7
20.3794	49.3665	8.5
20.4896	49.3665	13.5
20.5998	49.3665	25
20.71	49.3665	25
20.8202	49.3665	27.5
20.9303	49.3665	17.5
21.0405	49.3665	12
21.1507	49.3665	15.5
21.2609	49.3665	13
21.3711	49.3665	11.5
21.4813	49.3665	15.5
21.5915	49.3665	20
21.7017	49.3665	22
21.8119	49.3665	16
21.9221	49.3665	14.5
22.0322	49.3665	8.5
22.1424	49.3665	6.5
22.2526	49.3665	4.5
22.3628	49.3665	7.5
22.473	49.3665	15.5
22.5832	49.3665	29
22.6934	49.3665	19
22.8036	49.3665	28.5
22.9138	49.3665	24
23.0239	49.3665	22.5
23.1341	49.3665	17.5
23.2443	49.3665	11.5
23.3545	49.3665	2
23.4647	49.3665	4
23.5749	49.3665	6.5
23.6851	49.3665	7.5
23.7953	49.3665	13
23.9055	49.3665	9
24.0157	49.3665	8.5
24.1258	49.3665	9.5
24.236	49.3665	14
24.3462	49.3665	29.5
24.4564	49.3665	28
24.5666	49.3665	22
24.6768	49.3665	17
24.787	49.3665	12.5
24.8972	49.3665	7
25.0074	49.3665	11
25.1176	49.3665	19
25.2277	49.3665	20.5
25.3379	49.3665	26
25.4481	49.3665	21
25.5583	49.3665	18.5
25.6685	49.3665	17
25.7787	49.3665	27.5
25.8889	49.3665	40
25.9991	49.3665	69.5
26.1093	49.3665	87
26.2194	49.3665	104
26.3296	49.3665	111
26.4398	49.3665	96
26.55	49.3665	72.5
26.6602	49.3665	61
26.7704	49.3665	41.5
26.8806	49.3665	32.5
26.9908	49.3665	20
27.101	49.3665	12.5
27.2112	49.3665	12.5
27.3213	49.3665	6.5
27.4315	49.3665	7.5
27.5417	49.3665	4.5
27.6519	49.3665	3.5
27.7621	49.3665	15
27.8723	49.3665	6
27.9825	49.3665	6
28.0927	49.3665	5
28.2029	49.3665	9.5
28.3131	49.3665	10.5
18.1756	49.4759	28.5
18.2858	49.4759	42
18.396	49.4759	39
18.5062	49.4759	30.5
18.6164	49.4759	9
18.7265	49.4759	10.5
18.8367	49.4759	7
18.9469	49.4759	11.5
19.0571	49.4759	22.5
19.1673	49.4759	23.5
19.2775	49.4759	27
19.3877	49.4759	16
19.4979	49.4759	7
19.6081	49.4759	6
19.7183	49.4759	9.5
19.8284	49.4759	5
19.9386	49.4759	11
20.0488	49.4759	19
20.159	49.4759	18
20.2692	49.4759	15.5
20.3794	49.4759	10
20.4896	49.4759	13.5
20.5998	49.4759	19
20.71	49.4759	26
20.8202	49.4759	22.5
20.9303	49.4759	12
21.0405	49.4759	9.5
21.1507	49.4759	11
21.2609	49.4759	13.5
21.3711	49.4759	12
21.4813	49.4759	18.5
21.5915	49.4759	22
21.7017	49.4759	24.5
21.8119	49.4759	12.5
21.9221	49.4759	10.5
22.0322	49.4759	6
22.1424	49.4759	9
22.2526	49.4759	9
22.3628	49.4759	6
22.473	49.4759	9.5
22.5832	49.4759	12
22.6934	49.4759	16
22.8036	49.4759	30.5
22.9138	49.4759	40
23.0239	49.4759	49
23.1341	49.4759	34
23.2443	49.4759	23.5
23.3545	49.4759	11
23.4647	49.4759	8.5
23.5749	49.4759	4
23.6851	49.4759	18
23.7953	49.4759	15
23.9055	49.4759	10.5
24.0157	49.4759	5.5
24.1258	49.4759	14
24.236	49.4759	31
24.3462	49.4759	39.5
24.4564	49.4759	50.5
24.5666	49.4759	26
24.6768	49.4759	12
24.787	49.4759	11
24.8972	49.4759	14.5
25.0074	49.4759	12.5
25.1176	49.4759	19
25.2277	49.4759	24
25.3379	49.4759	22
25.4481	49.4759	15
25.5583	49.4759	11.5
25.6685	49.4759	11.5
25.7787	49.4759	21.5
25.8889	49.4759	49.5
25.9991	49.4759	70.5
26.1093	49.4759	90
26.2194	49.4759	106
26.3296	49.4759	85
26.4398	49.4759	122
26.55	49.4759	178
26.6602	49.4759	148
26.7704	49.4759	75.5
26.8806	49.4759	42
26.9908	49.4759	39
27.101	49.4759	21
27.2112	49.4759	14
27.3213	49.4759	10.5
27.4315	49.4759	4.5
27.5417	49.4759	4.5
27.6519	49.4759	7
27.7621	49.4759	9
27.8723	49.4759	8.5
27.9825	49.4759	10.5
28.0927	49.4759	9.5
28.2029	49.4759	15.5
28.3131	49.4759	14.5
18.1756	49.5854	24.5
18.2858	49.5854	28
18.396	49.5854	17.5
18.5062	49.5854	9
18.6164	49.5854	5
18.7265	49.5854	7
18.8367	49.5854	13
18.9469	49.5854	13
19.0571	49.5854	20
19.1673	49.5854	27.5
19.2775	49.5854	43
19.3877	49.5854	25.5
19.4979	49.5854	20.5
19.6081	49.5854	8.5
19.7183	49.5854	4.5
19.8284	49.5854	8
19.9386	49.5854	13.5
20.0488	49.5854	15.5
20.159	49.5854	17
20.2692	49.5854	19
20.3794	49.5854	10
20.4896	49.5854	14.5
20.5998	49.5854	11
20.71	49.5854	15
20.8202	49.5854	13.5
20.9303	49.5854	15.5
21.0405	49.5854	13.5
21.1507	49.5854	10
21.2609	49.5854	8.5
21.3711	49.5854	9.5
21.4813	49.5854	15
21.5915	49.5854	9.5
21.7017	49.5854	15
21.8119	49.5854	13.5
21.9221	49.5854	13.5
22.0322	49.5854	7.5
22.1424	49.5854	6
22.2526	49.5854	5.5
22.3628	49.5854	5.5
22.473	49.5854	8
22.5832	49.5854	12.5
22.6934	49.5854	24
22.8036	49.5854	43.5
22.9138	49.5854	71
23.0239	49.5854	75
23.1341	49.5854	54.5
23.2443	49.5854	26
23.3545	49.5854	15.5
23.4647	49.5854	6.5
23.5749	49.5854	20
23.6851	49.5854	7
23.7953	49.5854	16
23.9055	49.5854	13.5
24.0157	49.5854	10
24.1258	49.5854	17.5
24.236	49.5854	18.5
24.3462	49.5854	41.5
24.4564	49.5854	43
24.5666	49.5854	33
24.6768	49.5854	16.5
24.787	49.5854	12
24.8972	49.5854	12
25.0074	49.5854	10
25.1176	49.5854	12
25.2277	49.5854	17.5
25.3379	49.5854	23
25.4481	49.5854	16
25.5583	49.5854	14
25.6685	49.5854	7
25.7787	49.5854	18
25.8889	49.5854	34.5
25.9991	49.5854	72.5
26.1093	49.5854	81.5
26.2194	49.5854	66
26.3296	49.5854	94
26.4398	49.5854	186
26.55	49.5854	282.5
26.6602	49.5854	238.5
26.7704	49.5854	126
26.8806	49.5854	52.5
26.9908	49.5854	59.5
27.101	49.5854	30.5
27.2112	49.5854	15
27.3213	49.5854	9
27.4315	49.5854	9
27.5417	49.5854	5
27.6519	49.5854	10
27.7621	49.5854	16
27.8723	49.5854	19
27.9825	49.5854	9.5
28.0927	49.5854	15.5
28.2029	49.5854	20
28.3131	49.5854	19
18.1756	49.6948	34
18.2858	49.6948	20
18.396	49.6948	11.5
18.5062	49.6948	8.5
18.6164	49.6948	7.5
18.7265	49.6948	5
18.8367	49.6948	13.5
18.9469	49.6948	6
19.0571	49.6948	11.5
19.1673	49.6948	18
19.2775	49.6948	21.5
19.3877	49.6948	21.5
19.4979	49.6948	11.5
19.6081	49.6948	9.5
19.7183	49.6948	6.5
19.8284	49.6948	10
19.9386	49.6948	12
20.0488	49.6948	17
20.159	49.6948	24
20.2692	49.6948	27
20.3794	49.6948	18.5
20.4896	49.6948	7.5
20.5998	49.6948	8
20.71	49.6948	6.5
20.8202	49.6948	15.5
20.9303	49.6948	8
21.0405	49.6948	13.5
21.1507	49.6948	8.5
21.2609	49.6948	5.5
21.3711	49.6948	5.5
21.4813	49.6948	6
21.5915	49.6948	10
21.7017	49.6948	12.5
21.8119	49.6948	10.5
21.9221	49.6948	7.5
22.0322	49.6948	5.5
22.1424	49.6948	26
22.2526	49.6948	24
22.3628	49.6948	8
22.473	49.6948	14.5
22.5832	49.6948	7.5
22.6934	49.6948	20
22.8036	49.6948	42
22.9138	49.6948	69
23.0239	49.6948	80.5
23.1341	49.6948	73
23.2443	49.6948	33.5
23.3545	49.6948	7
23.4647	49.6948	7
23.5749	49.6948	9
23.6851	49.6948	17
23.7953	49.6948	27
23.9055	49.6948	7
24.0157	49.6948	13.5
24.1258	49.6948	13.5
24.236	49.6948	19.5
24.3462	49.6948	31.5
24.4564	49.6948	27.5
24.5666	49.6948	30.5
24.6768	49.6948	14.5
24.787	49.6948	16
24.8972	49.6948	7.5
25.0074	49.6948	12.5
25.1176	49.6948	8
25.2277	49.6948	15.5
25.3379	49.6948	8.5
25.4481	49.6948	10.5
25.5583	49.6948	9.5
25.6685	49.6948	9.5
25.7787	49.6948	13
25.8889	49.6948	37
25.9991	49.6948	47
26.1093	49.6948	55
26.2194	49.6948	48
26.3296	49.6948	86
26.4398	49.6948	213.5
26.55	49.6948	301
26.6602	49.6948	274
26.7704	49.6948	139.5
26.8806	49.6948	62
26.9908	49.6948	69.5
27.101	49.6948	64.5
27.2112	49.6948	32
27.3213	49.6948	11
27.4315	49.6948	7.5
27.5417	49.6948	6.5
27.6519	49.6948	10.5
27.7621	49.6948	16
27.8723	49.6948	6.5
27.9825	49.6948	14
28.0927	49.6948	19.5
28.2029	49.6948	22.5
28.3131	49.6948	19
18.1756	49.8043	43
18.2858	49.8043	31.5
18.396	49.8043	12.5
18.5062	49.8043	7.5
18.6164	49.8043	4.5
18.7265	49.8043	7.5
18.8367	49.8043	5.5
18.9469	49.8043	4
19.0571	49.8043	9
19.1673	49.8043	14.5
19.2775	49.8043	14.5
19.3877	49.8043	10.5
19.4979	49.8043	15.5
19.6081	49.8043	10
19.7183	49.8043	10.5
19.8284	49.8043	10
19.9386	49.8043	11
20.0488	49.8043	18.5
20.159	49.8043	22
20.2692	49.8043	35
20.3794	49.8043	28
20.4896	49.8043	12.5
20.5998	49.8043	10.5
20.71	49.8043	13
20.8202	49.8043	12.5
20.9303	49.8043	11
21.0405	49.8043	8
21.1507	49.8043	6.5
21.2609	49.8043	8
21.3711	49.8043	5
21.4813	49.8043	4.5
21.5915	49.8043	7.5
21.7017	49.8043	8.5
21.8119	49.8043	5
21.9221	49.8043	22.5
22.0322	49.8043	4
22.1424	49.8043	9.5
22.2526	49.8043	9
22.3628	49.8043	7.5
22.473	49.8043	4
22.5832	49.8043	9.5
22.6934	49.8043	12.5
22.8036	49.8043	20
22.9138	49.8043	41
23.0239	49.8043	56
23.1341	49.8043	59
23.2443	49.8043	24.5
23.3545	49.8043	15
23.4647	49.8043	6.5
23.5749	49.8043	17
23.6851	49.8043	12.5
23.7953	49.8043	13
23.9055	49.8043	17
24.0157	49.8043	16
24.1258	49.8043	18
24.236	49.8043	16
24.3462	49.8043	18.5
24.4564	49.8043	22.5
24.5666	49.8043	17
24.6768	49.8043	12
24.787	49.8043	26
24.8972	49.8043	23
25.0074	49.8043	15
25.1176	49.8043	8.5
25.2277	49.8043	12
25.3379	49.8043	9
25.4481	49.8043	5
25.5583	49.8043	7.5
25.6685	49.8043	5
25.7787	49.8043	16
25.8889	49.8043	26
25.9991	49.8043	28.5
26.1093	49.8043	30
26.2194	49.8043	38.5
26.3296	49.8043	59.5
26.4398	49.8043	193
26.55	49.8043	265.5
26.6602	49.8043	225.5
26.7704	49.8043	113
26.8806	49.8043	55
26.9908	49.8043	86.5
27.101	49.8043	48
27.2112	49.8043	26
27.3213	49.8043	12
27.4315	49.8043	7.5
27.5417	49.8043	7
27.6519	49.8043	6
27.7621	49.8043	8
27.8723	49.8043	4.5
27.9825	49.8043	5
28.0927	49.8043	9.5
28.2029	49.8043	15.5
28.3131	49.8043	16.5
18.1756	49.9138	56.5
18.2858	49.9138	50.5
18.396	49.9138	39.5
18.5062	49.9138	20
18.6164	49.9138	5.5
18.7265	49.9138	5
18.8367	49.9138	5
18.9469	49.9138	4.5
19.0571	49.9138	6
19.1673	49.9138	8.5
19.2775	49.9138	9.5
19.3877	49.9138	8
19.4979	49.9138	8
19.6081	49.9138	9.5
19.7183	49.9138	15
19.8284	49.9138	8.5
19.9386	49.9138	12.5
20.0488	49.9138	23.5
20.159	49.9138	28.5
20.2692	49.9138	29
20.3794	49.9138	29.5
20.4896	49.9138	22.5
20.5998	49.9138	16
20.71	49.9138	17
20.8202	49.9138	19
20.9303	49.9138	14
21.0405	49.9138	8.5
21.1507	49.9138	10.5
21.2609	49.9138	7.5
21.3711	49.9138	4.5
21.4813	49.9138	5
21.5915	49.9138	4.5
21.7017	49.9138	3
21.8119	49.9138	5
21.9221	49.9138	17
22.0322	49.9138	5.5
22.1424	49.9138	22.5
22.2526	49.9138	4.5
22.3628	49.9138	5.5
22.473	49.9138	6.5
22.5832	49.9138	2.5
22.6934	49.9138	8.5
22.8036	49.9138	9.5
22.9138	49.9138	18
23.0239	49.9138	30.5
23.1341	49.9138	36
23.2443	49.9138	26.5
23.3545	49.9138	9.5
23.4647	49.9138	10
23.5749	49.9138	14
23.6851	49.9138	17
23.7953	49.9138	21
23.9055	49.9138	19
24.0157	49.9138	21.5
24.1258	49.9138	12.5
24.236	49.9138	12
24.3462	49.9138	13
24.4564	49.9138	21.5
24.5666	49.9138	20.5
24.6768	49.9138	25
24.787	49.9138	15
24.8972	49.9138	17.5
25.0074	49.9138	13.5
25.1176	49.9138	16.5
25.2277	49.9138	14
25.3379	49.9138	10.5
25.4481	49.9138	16.5
25.5583	49.9138	21
25.6685	49.9138	13
25.7787	49.9138	27.5
25.8889	49.9138	34
25.9991	49.9138	53
26.1093	49.9138	41
26.2194	49.9138	27
26.3296	49.9138	40.5
26.4398	49.9138	66.5
26.55	49.9138	140.5
26.6602	49.9138	118
26.7704	49.9138	62.5
26.8806	49.9138	41
26.9908	49.9138	25.5
27.101	49.9138	34.5
27.2112	49.9138	22
27.3213	49.9138	7.5
27.4315	49.9138	4.5
27.5417	49.9138	9
27.6519	49.9138	6.5
27.7621	49.9138	9
27.8723	49.9138	11
27.9825	49.9138	8
28.0927	49.9138	9.5
28.2029	49.9138	11
28.3131	49.9138	12
18.1756	50.0232	73.5
18.2858	50.0232	57.5
18.396	50.0232	55.5
18.5062	50.0232	32.5
18.6164	50.0232	14
18.7265	50.0232	4
18.8367	50.0232	3
18.9469	50.0232	5
19.0571	50.0232	7
19.1673	50.0232	8
19.2775	50.0232	11.5
19.3877	50.0232	6
19.4979	50.0232	15.5
19.6081	50.0232	11.5
19.7183	50.0232	14.5
19.8284	50.0232	9.5
19.9386	50.0232	8.5
20.0488	50.0232	9
20.159	50.0232	20.5
20.2692	50.0232	26
20.3794	50.0232	25.5
20.4896	50.0232	19.5
20.5998	50.0232	10.5
20.71	50.0232	21.5
20.8202	50.0232	17
20.9303	50.0232	13
21.0405	50.0232	22
21.1507	50.0232	15.5
21.2609	50.0232	15.5
21.3711	50.0232	8
21.4813	50.0232	6.5
21.5915	50.0232	5
21.7017	50.0232	3
21.8119	50.0232	7.5
21.9221	50.0232	9
22.0322	50.0232	19.5
22.1424	50.0232	12.5
22.2526	50.0232	7
22.3628	50.0232	7
22.473	50.0232	6
22.5832	50.0232	4.5
22.6934	50.0232	6
22.8036	50.0232	9
22.9138	50.0232	18.5
23.0239	50.0232	23
23.1341	50.0232	42
23.2443	50.0232	23.5
23.3545	50.0232	11.5
23.4647	50.0232	6
23.5749	50.0232	15
23.6851	50.0232	23.5
23.7953	50.0232	27.5
23.9055	50.0232	27
24.0157	50.0232	16
24.1258	50.0232	18
24.236	50.0232	11.5
24.3462	50.0232	17
24.4564	50.0232	31.5
24.5666	50.0232	26
24.6768	50.0232	22.5
24.787	50.0232	20
24.8972	50.0232	17
25.0074	50.0232	9.5
25.1176	50.0232	11.5
25.2277	50.0232	11.5
25.3379	50.0232	16.5
25.4481	50.0232	26
25.5583	50.0232	29
25.6685	50.0232	35
25.7787	50.0232	26.5
25.8889	50.0232	47.5
25.9991	50.0232	53
26.1093	50.0232	49.5
26.2194	50.0232	29.5
26.3296	50.0232	18.5
26.4398	50.0232	28
26.55	50.0232	46
26.6602	50.0232	44.5
26.7704	50.0232	20.5
26.8806	50.0232	20.5
26.9908	50.0232	14
27.101	50.0232	16
27.2112	50.0232	17.5
27.3213	50.0232	12
27.4315	50.0232	8
27.5417	50.0232	8.5
27.6519	50.0232	9
27.7621	50.0232	13.5
27.8723	50.0232	36.5
27.9825	50.0232	29.5
28.0927	50.0232	22.5
28.2029	50.0232	12.5
28.3131	50.0232	6
18.1756	50.1327	58
18.2858	50.1327	48
18.396	50.1327	50
18.5062	50.1327	34
18.6164	50.1327	19
18.7265	50.1327	10
18.8367	50.1327	6
18.9469	50.1327	10.5
19.0571	50.1327	10
19.1673	50.1327	11
19.2775	50.1327	11
19.3877	50.1327	15.5
19.4979	50.1327	16
19.6081	50.1327	21.5
19.7183	50.1327	23.5
19.8284	50.1327	14.5
19.9386	50.1327	10.5
20.0488	50.1327	14.5
20.159	50.1327	11
20.2692	50.1327	17.5
20.3794	50.1327	20
20.4896	50.1327	18.5
20.5998	50.1327	14
20.71	50.1327	15
20.8202	50.1327	16.5
20.9303	50.1327	20
21.0405	50.1327	28
21.1507	50.1327	25.5
21.2609	50.1327	20.5
21.3711	50.1327	9.5
21.4813	50.1327	3.5
21.5915	50.1327	7
21.7017	50.1327	8.5
21.8119	50.1327	10.5
21.9221	50.1327	6.5
22.0322	50.1327	6
22.1424	50.1327	4.5
22.2526	50.1327	3.5
22.3628	50.1327	6
22.473	50.1327	6.5
22.5832	50.1327	7
22.6934	50.1327	7
22.8036	50.1327	4
22.9138	50.1327	14
23.0239	50.1327	32.5
23.1341	50.1327	39.5
23.2443	50.1327	26
23.3545	50.1327	16.5
23.4647	50.1327	8.5
23.5749	50.1327	11.5
23.6851	50.1327	23
23.7953	50.1327	26
23.9055	50.1327	24
24.0157	50.1327	31
24.1258	50.1327	22
24.236	50.1327	20
24.3462	50.1327	20.5
24.4564	50.1327	21
24.5666	50.1327	25.5
24.6768	50.1327	28
24.787	50.1327	17
24.8972	50.1327	15.5
25.0074	50.1327	13.5
25.1176	50.1327	12
25.2277	50.1327	8
25.3379	50.1327	10
25.4481	50.1327	17.5
25.5583	50.1327	28.5
25.6685	50.1327	26.5
25.7787	50.1327	42.5
25.8889	50.1327	35.5
25.9991	50.1327	52.5
26.1093	50.1327	33.5
26.2194	50.1327	19
26.3296	50.1327	15.5
26.4398	50.1327	17
26.55	50.1327	12
26.6602	50.1327	15
26.7704	50.1327	12
26.8806	50.1327	5.5
26.9908	50.1327	10
27.101	50.1327	9
27.2112	50.1327	11
27.3213	50.1327	14
27.4315	50.1327	11
27.5417	50.1327	4.5
27.6519	50.1327	4
27.7621	50.1327	9.5
27.8723	50.1327	15
27.9825	50.1327	14.5
28.0927	50.1327	15
28.2029	50.1327	10.5
28.3131	50.1327	7.5
18.1756	50.2421	28.5
18.2858	50.2421	28.5
18.396	50.2421	25
18.5062	50.2421	23.5
18.6164	50.2421	18
18.7265	50.2421	19.5
18.8367	50.2421	16
18.9469	50.2421	12
19.0571	50.2421	16.5
19.1673	50.2421	19
19.2775	50.2421	15.5
19.3877	50.2421	18.5
19.4979	50.2421	19
19.6081	50.2421	30
19.7183	50.2421	26
19.8284	50.2421	15.5
19.9386	50.2421	11
20.0488	50.2421	8
20.159	50.2421	13.5
20.2692	50.2421	6.5
20.3794	50.2421	13
20.4896	50.2421	11.5
20.5998	50.2421	10
20.71	50.2421	14.5
20.8202	50.2421	16
20.9303	50.2421	21.5
21.0405	50.2421	43
21.1507	50.2421	38.5
21.2609	50.2421	26.5
21.3711	50.2421	18.5
21.4813	50.2421	9.5
21.5915	50.2421	9
21.7017	50.2421	11.5
21.8119	50.2421	13.5
21.9221	50.2421	15
22.0322	50.2421	12.5
22.1424	50.2421	7.5
22.2526	50.2421	3.5
22.3628	50.2421	6.5
22.473	50.2421	7.5
22.5832	50.2421	6.5
22.6934	50.2421	7
22.8036	50.2421	8
22.9138	50.2421	10
23.0239	50.2421	18.5
23.1341	50.2421	28
[truncated: 7,301 more rows]

## Sheet: Fig_1_c
energy_eV	PL_cps
2.24577	-0.55
2.24503	-0.316667
2.24434	-0.416667
2.24361	-0.4
2.24288	-0.366667
2.24219	-0.383333
2.24146	-0.383333
2.24077	-0.333333
2.24005	-0.6
2.23932	-0.333333
2.23863	-0.583333
2.2379	-0.516667
2.23718	-0.5
2.23649	-0.366667
2.23577	-0.483333
2.23504	-0.233333
2.23436	-0.4
2.23363	-0.533333
2.23295	-0.116667
2.23222	-0.383333
2.2315	-0.416667
2.23082	-0.216667
2.2301	-0.25
2.22937	-0.433333
2.22869	-0.45
2.22797	-0.383333
2.22729	-0.5
2.22657	-0.35
2.22585	-0.516667
2.22517	-0.3
2.22445	-0.383333
2.22374	-0.566667
2.22306	-0.416667
2.22234	-0.383333
2.22163	-0.35
2.22095	-0.0333333
2.22023	-0.316667
2.21956	-0.333333
2.21884	-0.366667
2.21813	-0.216667
2.21745	-0.216667
2.21674	-0.25
2.21603	-0.0833333
2.21535	-0.0666667
2.21464	0.316667
2.21397	0.416667
2.21326	0.566667
2.21255	0.15
2.21188	0.0166667
2.21117	0.0666667
2.21046	0.4
2.20979	0.266667
2.20908	0.05
2.20841	0.55
2.2077	-0.1
2.20699	-0.0333333
2.20633	-0.0166667
2.20562	-0.25
2.20491	-0.266667
2.20425	-0.116667
2.20354	-0.216667
2.20284	-0.216667
2.20217	-0.333333
2.20147	-0.333333
2.20081	-0.15
2.2001	-0.266667
2.1994	0.0166667
2.19874	-0.05
2.19804	-0.0166667
2.19733	-0.0333333
2.19667	-0.233333
2.19597	-0.266667
2.19531	0.0166667
2.19461	-0.1
2.19391	-0.0666667
2.19325	-0.183333
2.19256	-0.05
2.19186	0.0833333
2.1912	0.0833333
2.1905	0.133333
2.18985	0.35
2.18915	0.1
2.18845	-0.0333333
2.1878	0.05
2.1871	0.216667
2.18641	0.233333
2.18575	0.133333
2.18506	0.416667
2.18441	0.216667
2.18371	0.35
2.18302	0.4
2.18237	0.666667
2.18168	0.35
2.18099	0.3
2.18033	0.383333
2.17964	0.583333
2.17896	0.516667
2.1783	0.683333
2.17762	0.533333
2.17697	0.95
2.17628	0.633333
2.17559	0.833333
2.17494	0.616667
2.17426	0.733333
2.17357	1.01667
2.17292	0.816667
2.17224	0.9
2.17159	0.983333
2.17091	1.11667
2.17022	1.15
2.16958	1.56667
2.16889	1.06667
2.16821	1.15
2.16757	0.7
2.16689	1.35
2.16624	1.15
2.16556	1.58333
2.16488	1.68333
2.16424	1.36667
2.16356	1.96667
2.16288	1.73333
2.16224	2.46667
2.16156	2.16667
2.16092	1.96667
2.16024	1.86667
2.15956	1.86667
2.15892	1.56667
2.15825	2.15
2.15757	2.1
2.15693	1.78333
2.15626	1.9
2.15562	1.93333
2.15495	2.18333
2.15427	2.8
2.15364	2.6
2.15296	2.81667
2.15229	2.18333
2.15166	2.93333
2.15099	2.81667
2.15035	3.25
2.14968	3.95
2.14901	4.21667
2.14838	3.7
2.14771	3.98333
2.14704	3.7
2.14641	3.98333
2.14574	4.01667
2.14511	4.58333
2.14444	4.58333
2.14377	5.56667
2.14314	5.81667
2.14247	6
2.14181	6.1
2.14118	6.53333
2.14051	6.4
2.13989	7.01667
2.13922	7.68333
2.13856	8.9
2.13793	8.8
2.13727	9.03333
2.1366	10.6833
2.13598	10.45
2.13532	10.3167
2.13469	12.3333
2.13403	12.4667
2.13337	13.3833
2.13275	14.5
2.13209	14.8
2.13143	16.4167
2.1308	15.85
2.13014	16.9167
2.12952	18.1833
2.12887	19.3
2.12821	19.5333
2.12759	22.3
2.12693	21.85
2.12627	23.0667
2.12565	24.6833
2.125	24.15
2.12438	27.0333
2.12372	27.0333
2.12307	29.0167
2.12245	31.2333
2.1218	33.6333
2.12114	30.75
2.12053	32.8
2.11988	34.4167
2.11926	35.4667
2.11861	34.8333
2.11796	37.0167
2.11734	35.9333
2.11669	38.1833
2.11604	37.4
2.11543	37.35
2.11478	38.3667
2.11416	39.65
2.11352	39.2
2.11287	38.3167
2.11226	38.9
2.11161	38.0667
2.11096	37.6
2.11035	37.3
2.1097	37.2333
2.10909	38.4333
2.10845	36.7
2.1078	37.4667
2.1072	34.3833
2.10655	35.2667
2.10591	35.1667
2.1053	33.2167
2.10466	32.9833
2.10405	32.3
2.10341	32.75
2.10276	33.35
2.10216	31.9833
2.10152	33.3333
2.10091	30.85
2.10027	29.3167
2.09963	29.8333
2.09903	30.9333
2.09839	30.0333
2.09775	28.5833
2.09715	27.85
2.09651	27.75
2.0959	27.1167
2.09527	27.2333
2.09463	27.3667
2.09403	26.5333
2.09339	25.4333
2.09276	24.9667
2.09216	25.65
2.09152	24.8833
2.09092	25.0167
2.09029	24.8833
2.08965	23.4833
2.08905	23.4833
2.08842	24.2833
2.08779	22.4667
2.08719	21.5333
2.08656	23.6833
2.08596	21.9167
2.08533	20.5333
2.0847	22.5
2.0841	23.3167
2.08347	21.7833
2.08284	20.9
2.08225	23.15
2.08162	22.3333
2.08103	21.2667
2.0804	21.1167
2.07977	22.55
2.07918	20.4833
2.07855	20.15
2.07796	21.4
2.07733	21.25
2.0767	21
2.07611	20.5167
2.07549	19.9167
2.07486	22.5167
2.07427	22.45
2.07365	23.35
2.07306	20.9833
2.07243	22
2.07181	23.0333
2.07122	21.7333
2.0706	22.1333
2.06998	21.3667
2.06939	23.4167
2.06877	22
2.06818	22.6333
2.06756	21.6667
2.06694	22.85
2.06636	22.2833
2.06574	23.1167
2.06512	21.75
2.06453	22.85
2.06391	23.6833
2.06333	22.9
2.06271	23.4167
2.0621	23.6
2.06151	22.6667
2.0609	22.6167
2.06031	22.5833
2.0597	22.6167
2.05908	22.7333
2.0585	22.7667
2.05789	23.4
2.05727	23.55
2.05669	22.9667
2.05608	24.0333
2.0555	22.8833
2.05489	22.5
2.05427	22.4167
2.05369	22.2667
2.05308	22.95
2.0525	23.2833
2.05189	22.8167
2.05128	22.2333
2.05071	22.35
2.0501	21.9167
2.04949	22.75
2.04891	23.9667
2.0483	23.4667
2.04773	23.8167
2.04712	22.15
2.04651	21.9167
2.04593	22.65
2.04533	23.85
2.04472	22.8167
2.04415	22.4833
2.04354	21.75
2.04297	22.9333
2.04236	22.0333
2.04176	20.9833
2.04119	21.3167
2.04058	23.1667
2.04001	22.2833
2.03941	22.0333
2.0388	22.5833
2.03823	20.7833
2.03763	21.2167
2.03703	21.5167
2.03646	20.7333
2.03586	19.8667
2.03529	20.6
2.03469	20.9667
2.03409	21.4667
2.03352	20.2167
2.03292	19
2.03235	18.7167
2.03175	19.65
2.03116	19.1167
2.03059	19.3833
2.02999	19.2167
2.02939	20.3667
2.02883	19.25
2.02823	19.15
2.02767	19.35
2.02707	20.2167
2.02647	18.2333
2.02591	18.1167
2.02532	20
2.02472	18.8333
2.02416	17.8333
2.02356	18.85
2.023	18.0833
2.02241	19.2167
2.02182	19.0333
2.02126	18.3167
2.02066	18
2.0201	18.6333
2.01951	17.6167
2.01892	17.2833
2.01836	16.5
2.01777	17.8833
2.01718	17.6167
2.01662	18.1667
2.01603	16.9833
2.01547	18.3
2.01488	16.8667
2.01429	18.5333
2.01374	17.8333
2.01315	17.0333
2.01259	17.4167
2.01201	18.55
2.01142	18.4167
2.01087	17.05
2.01028	16.2333
2.00969	17.9
2.00914	16.9333
2.00855	17.4167
2.008	16.1333
2.00741	18.0167
2.00683	16.8333
2.00628	17.35
2.00569	17.3667
2.00514	17.65
2.00456	16.9833
2.00398	15.3833
2.00343	17.9333
2.00284	16.5333
2.00229	18.1833
2.00171	17.6833
2.00113	17.15
2.00058	17.1167
2	17.0833
1.99942	16.9333
1.99887	16.6833
1.99829	17.0667
1.99774	17.6
1.99717	19.15
1.99659	17.5167
1.99604	17.9333
1.99546	17.3167
1.99492	15.9333
1.99434	18.5333
1.99376	17.15
1.99322	18.4
1.99264	17.95
1.99206	18.4
1.99152	18.3833
1.99094	18.2667
1.9904	18.7667
1.98983	18.4167
1.98925	16.95
1.98871	18.6167
1.98814	18.3
1.98759	17.7333
1.98702	17.25
1.98645	19.2167
1.98591	18.7167
1.98533	20.65
1.98476	18.6333
1.98422	19.5833
1.98365	19.8333
1.98311	19.3333
1.98254	20.3167
1.98197	19.45
1.98143	19.6167
1.98086	20.75
1.98032	20.4167
1.97976	20.6333
1.97919	22.8833
1.97865	22.0333
1.97808	21.05
1.97755	23.85
1.97698	23.8333
1.97641	23.3667
1.97588	24.1667
1.97531	24.75
1.97474	23.8
1.97421	24.8333
1.97364	24.5833
1.97311	23.4167
1.97254	24.4833
1.97198	24.6
1.97145	25.15
1.97088	24.6333
1.97035	23.7333
1.96979	25.7667
1.96922	27.4
1.96869	25.95
1.96813	27.5167
1.9676	28.85
1.96704	27.7167
1.96647	28.15
1.96594	28.0833
1.96538	29.3667
1.96482	26.3167
1.96429	27.8833
1.96373	27.9
1.96321	28.2167
1.96265	27.5
1.96209	28
1.96156	28.2333
1.961	26.9333
1.96047	28.75
1.95992	29.45
1.95936	29.1
1.95883	28.2667
1.95828	28.1167
1.95775	28.3833
1.95719	28.95
1.95664	28.7667
1.95611	28.7167
1.95556	28.75
1.95503	29.7167
1.95448	28.5667
1.95393	29.1167
1.9534	27.5167
1.95285	27.7833
1.95229	29.25
1.95177	29.15
1.95122	27.55
1.9507	28.2167
1.95015	27.7333
1.94959	27.45
1.94907	29.2333
1.94852	28.4
1.948	28.7667
1.94745	26.4333
1.9469	28.2
1.94638	26.8333
1.94583	27.4333
1.94531	26.3833
1.94476	27.7167
1.94421	28.55
1.9437	28.45
1.94315	27.3833
1.94263	26.2167
1.94208	26.8667
1.94153	25.7
1.94102	27.2
1.94047	26.8833
1.93992	27.1
1.93941	25.8333
1.93886	27.1333
1.93835	26.4
1.9378	26.3
1.93726	27
1.93674	25.65
1.9362	26.6167
1.93569	26.5333
1.93514	26.2
1.9346	25.9833
1.93409	26.9333
1.93354	24.95
1.93303	24.9167
1.93249	26.6333
1.93195	25.8667
1.93143	26.9667
1.93089	26.3667
1.93038	25.75
1.92984	25.8
1.9293	24.7833
1.92879	24.9167
1.92825	24.95
1.92771	23.5833
1.9272	25.2667
1.92666	24.65
1.92615	24.75
1.92562	24.1833
1.92508	24.4667
1.92457	25.5
1.92403	22.6167
1.92352	23.7333
1.92299	24.4333
1.92245	23.9333
1.92194	23.05
1.92141	24.0333
1.9209	22.6333
1.92037	23.8
1.91983	23.1167
1.91933	22.4167
1.91879	22.1167
1.91829	21.9333
1.91775	23.1333
1.91722	22.35
1.91672	22.4333
1.91618	20.75
1.91568	21.6667
1.91515	21.1833
1.91461	21.05
1.91411	19.0667
1.91358	21.6833
1.91308	21.4333
1.91255	21.4
1.91202	20.4
1.91152	19.9833
1.91099	20.9333
1.91048	21.2833
1.90995	21.1667
1.90943	19.8667
1.90893	18.55
1.9084	19.5333
1.90787	19.2333
1.90737	17.4833
1.90684	19.4
1.90634	18.7833
1.90582	19.3167
1.90529	18.6667
1.90479	17.9833
1.90426	18.0167
1.90377	17.6333
1.90324	19.05
1.90272	18.05
1.90222	17.4167
1.90169	17.95
1.9012	18.0833
1.90067	17.7
1.90015	17.7333
1.89966	17.55
1.89913	16.7833
1.89864	16.7333
1.89811	18.5667
1.89759	17.1167
1.8971	16.8833
1.89658	17.65
1.89608	16.15
1.89556	16.4
1.89504	16.95
1.89455	16.4667
1.89403	16.2833
1.89353	17.9833
1.89301	16.6833
1.89249	16.8167
1.892	16.3
1.89148	16.9
1.89099	16.55
1.89047	16.5167
1.88996	16.15
1.88947	16.6333
1.88895	15.1833
1.88846	14.7167
1.88794	15.7833
1.88742	16.9333
1.88694	15.4167
1.88642	15.4667
1.88593	16.3333
1.88542	13.7167
1.8849	15.2333
1.88441	14.7167
1.8839	16.35
1.88341	14.05
1.8829	14.7833
1.88238	14.5333
1.8819	14.25
1.88138	14.3167
1.8809	14.8667
1.88038	15.1333
1.87987	14.8667
1.87939	15.3
1.87887	14.2333
1.87839	14.3833
1.87788	14.65
1.87737	14.35
1.87688	14.2167
1.87637	14.4667
1.87589	13.1667
1.87538	14.05
1.87487	13.5333
1.87439	13.6167
1.87388	13.4833
1.87339	14.3833
1.87289	13.9167
1.87238	13.5667
1.8719	13.3333
1.87139	13.9167
1.87091	13.8667
1.8704	12.5167
1.86989	13.7833
1.86941	12.9
1.86891	13.1167
1.86843	12.3667
1.86792	12.8333
1.86741	12.75
1.86694	14.2667
1.86643	13.1333
1.86595	13.2833
1.86545	12.0833
1.86494	12.6667
1.86447	12.8333
1.86396	12.4
1.86348	12.3833
1.86298	12.6333
1.86248	12.1
1.862	11.6833
1.8615	11.7
1.86102	12.3333
1.86052	11.85
1.86002	11.9
1.85954	12.1667
1.85904	10.9333
1.85857	12.3167
1.85807	11.75
1.85757	11.7667
1.85709	11.7
1.85659	11.3667
1.85612	11
1.85562	12.15
1.85512	11.6333
1.85465	10.95
1.85415	10.9667
1.85368	11.6167
1.85318	11.2833
1.85268	11.8
1.85221	11.9
1.85171	10.9833
1.85124	11.45
1.85075	9.91667
1.85025	11.7667
1.84978	11.1
1.84928	10.6833
1.84881	10.8
1.84832	10.5167
1.84782	11.4833
1.84735	10.9167
1.84686	11.1667
1.84639	11.2333
1.8459	9.75
1.8454	10.3167
1.84494	9.95
1.84444	10.4333
1.84398	9.38333
1.84348	10.8833
1.84299	9.98333
1.84252	9.75
1.84203	9.9
1.84157	10.75
1.84107	10.35
1.84058	9.5
1.84012	9.76667
1.83963	10.0333
1.83916	9.58333
1.83867	9.21667
1.83818	9.76667
1.83772	10.55
1.83723	10.25
1.83676	10.1
1.83628	8.76667
1.83581	10
1.83532	10.1667
1.83484	9.41667
1.83437	9.58333
1.83389	9.51667
1.83342	9.68333
1.83294	9.5
1.83245	9.31667
1.83199	9.1
1.8315	9.08333
1.83104	9.96667
1.83056	9.05
1.83007	10.25
1.82961	9.26667
1.82912	9.06667
1.82867	9.33333
1.82818	8.9
1.8277	8.81667
1.82724	9.28333
1.82675	8.61667
1.8263	8.75
1.82581	9.35
1.82533	9.66667
1.82487	10.3
1.82439	9.65
1.82393	9.33333
1.82345	9.53333
1.82297	9.91667
1.82251	9.56667
1.82203	9.16667
1.82157	9.95
1.82109	9.5
1.82061	8.8
1.82016	9.56667
1.81968	9.2
1.81922	10.1333
1.81874	9.71667
1.81829	9.45
1.81781	9.43333
1.81733	9.66667
1.81688	9.18333
1.8164	9.33333
1.81595	9.85
1.81547	9.15
1.81499	10.1
1.81454	9.75
1.81406	9.95
1.81361	9.16667
1.81313	8.88333
1.81265	9.95
1.8122	9.65
1.81173	8.56667
1.81128	9.7
1.8108	9.15
1.81032	10.25
1.80988	9.05
1.8094	8.5
1.80895	9.38333
1.80848	9.4
1.80803	9.68333
1.80755	8.51667
1.80708	9.01667
1.80663	8.66667
1.80616	9.61667
1.80571	9.5
1.80524	8.95
1.80477	10.0167
1.80432	9.21667
1.80385	9.86667
1.8034	8.83333
1.80293	9.3
1.80246	9.85
1.80201	9.76667
1.80154	9.5
1.8011	9.06667
1.80062	9.2
1.80015	8.68333
1.79971	9.15
1.79924	9.6
1.7988	8.88333
1.79833	8.11667
1.79788	7.91667
1.79741	9.16667
1.79695	8.96667
1.7965	9
1.79603	9.38333
1.79559	8.36667
1.79512	9.23333
1.79466	9.36667
1.79422	8.73333
1.79375	9.25
1.79331	10.1
1.79284	7.3
1.79237	8.95
1.79193	9.1
1.79147	8.2
1.79103	8.21667
1.79056	8.56667
1.7901	9.15
1.78966	8.43333
1.78919	8.36667
1.78875	8.36667
1.78829	8.26667
1.78785	8.85
1.78739	7.98333
1.78692	7.93333
1.78649	7.85
1.78602	8.68333
1.78559	8.18333
1.78512	8.58333
1.78466	8.2
1.78422	7.46667
1.78376	8.18333
1.78333	8.43333
1.78286	8.93333
1.7824	8.31667
1.78197	7.95
1.78151	8.36667
1.78107	8.86667
1.78061	8.1
1.78018	8.23333
1.77972	8.05
1.77926	7.88333
1.77882	8.18333
1.77836	8
1.77793	7.81667
1.77747	6.9
1.77701	7.41667
1.77658	7.33333
1.77612	8.26667
1.77569	7.76667
1.77523	7.68333
1.7748	7.75
1.77434	7.01667
1.77389	7.6
1.77346	7.33333
1.773	7.6
1.77257	7.61667
1.77211	8.15
1.77166	7.4
1.77123	7.3
1.77077	7.71667
1.77034	7.95
1.76989	6.73333
1.76943	7.63333
1.769	7.48333
1.76855	7.33333
1.76812	6.85
1.76767	6.76667
1.76724	6.8
1.76678	7.13333
1.76633	6.73333
1.7659	6.93333
1.76545	7.03333
1.76502	7.06667
1.76457	6.18333
1.76412	6.63333
1.76369	6.88333
1.76324	6.6
1.76282	6.48333
1.76236	6.71667
1.76194	6.8
1.76149	6.18333
1.76104	5.65
1.76061	6.88333
1.76016	6.45
1.75974	6.93333
1.75929	6.65
1.75884	5.7
1.75842	6.18333
1.75797	6.28333
1.75754	7.01667
1.7571	6.41667
1.75667	6.5
1.75622	6.26667
1.75578	5.7
1.75535	5.31667
1.75491	5.86667
1.75449	5.86667
1.75404	5.31667
1.75359	6.11667
1.75317	6
1.75272	6.6
1.7523	6.18333
1.75186	4.91667
1.75144	6.06667
1.75099	5.26667
1.75055	5.06667
1.75013	5.45
1.74968	6.25
1.74926	5.85
1.74882	5.35
1.74837	5.96667
1.74796	4.56667
1.74751	5.6
1.74709	5.28333
1.74665	6.01667
1.74623	5.48333
1.74579	6.03333
1.74535	4.7
1.74493	5.51667
1.74449	5.4
1.74407	5.46667
1.74363	5.33333
1.74319	5.7
1.74277	5.03333
1.74233	6
1.74192	5.5
1.74148	5.5
1.74106	5.3
1.74062	5.66667
1.74018	5.58333
1.73976	5.18333
1.73933	5.31667
1.73891	4.91667
1.73847	4.9
1.73806	4.76667
1.73762	5.58333
1.73718	4.55
1.73677	4.63333
1.73633	4.76667
1.73592	5.05
1.73548	4.18333
1.73504	4.81667
1.73463	5.01667
1.73419	4.93333
1.73378	5.05
1.73334	4.45
1.73293	4.95
1.7325	4.6
1.73206	4.15
1.73165	5.15
1.73121	4.46667
1.7308	4.56667
1.73037	4.66667
1.72993	4.5
1.72952	4.7
1.72909	3.98333
1.72868	4.03333
1.72825	4.4
1.72784	4.11667
1.7274	4.11667
1.72697	4.63333
1.72656	4.1
1.72613	4.1
1.72572	4.66667
1.72529	3.83333
1.72488	4.11667
1.72445	3.91667
1.72402	3.6
1.72361	4.31667
1.72318	4.08333
1.72277	3.61667
1.72234	4.16667
1.72194	4.13333
1.7215	4.38333
1.72107	4.31667
1.72067	3.75
1.72024	4.33333
1.71983	4.08333
1.7194	3.95
1.71898	3.85
1.71857	3.63333
1.71814	4.4
1.71774	3.35
1.71731	3.75
1.7169	4.46667
1.71648	3.68333
1.71605	3.61667
1.71565	3.7
1.71522	4.3
1.71482	3.46667
1.71439	3.95
1.71399	3.01667
1.71356	3.68333
1.71313	3.08333
1.71273	4.05
1.71231	3.88333
1.7119	3.53333
1.71148	3.1
1.71108	3.65
1.71065	3.56667
1.71023	3.16667
1.70983	2.65
1.7094	2.91667
1.709	3.5
1.70858	3.78333
1.70815	3.53333
1.70775	2.85
1.70733	3.58333
1.70693	3.96667
1.70651	3.68333
1.70611	3.33333
1.70569	2.9
1.70526	3.36667
1.70487	3.28333
1.70444	2.58333
1.70405	3
1.70362	2.95
1.70323	3.86667
1.70281	3.43333
1.70238	2.88333
1.70199	3.2
1.70157	2.86667
1.70117	2.56667
1.70075	3.45
1.70035	2.86667
1.69993	2.68333
1.69951	2.7
1.69912	2.88333
1.6987	2.78333
1.6983	3.25
1.69789	2.58333
1.69749	2.33333
1.69707	3.2
1.69665	3.08333
1.69626	2.85
1.69584	2.55
1.69545	2.66667
1.69503	2.6
1.69464	3.1
1.69422	2.7
1.6938	2.76667
1.69341	2.55
1.69299	2.4
1.6926	2.03333
1.69219	2.73333
1.69179	2.91667
1.69138	2.75
1.69096	2.51667
1.69057	2.58333
1.69016	2.95
1.68976	2.43333
1.68935	2.41667
1.68896	2.55
1.68855	2.75
1.68813	2.8
1.68774	2.33333
1.68733	2.21667
1.68694	2.26667
1.68652	2.5
1.68613	2.26667
1.68572	2.56667
1.68531	2.53333
1.68492	2.61667
1.68451	2.71667
1.68412	2.55
1.68371	2.33333
1.68332	2.13333
1.68291	2.08333
1.6825	2.46667
1.68211	1.96667
1.6817	2.25
1.68131	2.53333
1.6809	2.38333
1.68051	2.31667
1.6801	2.41667
1.67969	2.26667
1.67931	2.18333
1.6789	2.68333
1.67851	2.1
1.6781	2.38333
1.67772	1.75
1.67731	2.08333
1.6769	2.26667
1.67651	1.73333
1.67611	1.96667
1.67572	2.23333
1.67531	2.13333
1.67493	1.95
1.67452	2.03333
1.67411	1.81667
1.67373	1.75
1.67332	2.46667
1.67294	1.88333
1.67253	2.41667
1.67215	2
1.67174	1.81667
1.67134	2.01667
1.67096	1.98333
1.67055	2.1
1.67017	2.35
1.66976	1.9
1.66938	1.65
1.66898	1.95
1.66857	1.06667
1.66819	1.48333
1.66779	1.88333
1.66741	1.56667
1.667	1.73333
1.66662	1.78333
1.66622	1.73333
1.66584	1.36667
1.66544	2.28333
1.66503	1.55
1.66465	1.91667
1.66425	1.58333
1.66387	1.81667
1.66347	1.71667
1.66309	1.7
1.66269	2.03333
1.66229	1.96667
1.66191	1.45
1.66151	1.31667
1.66113	1.31667
1.66073	2.06667
1.66035	1.35
1.65995	1.16667
1.65955	1.86667
1.65917	1.16667
1.65877	1.81667
1.6584	1.36667
1.658	1.68333
1.65762	1.55
1.65722	1.86667
1.65685	1.35
1.65645	1.45
1.65605	2.03333
1.65567	1.56667
1.65528	1.53333
1.6549	1.76667
1.6545	1.85
1.65413	1.95
1.65373	1.56667
1.65333	1.9
1.65296	1.6
1.65256	1.73333
1.65219	1.73333
1.65179	1.48333
1.65142	1.91667
1.65102	1.71667
1.65063	1.33333
1.65025	1.43333
1.64986	1.58333
1.64948	1.38333
1.64909	1.46667
1.64872	1.53333
1.64832	1.45
1.64795	1.73333
1.64756	1.51667
1.64716	1.16667
1.64679	1.58333
1.6464	1.53333
1.64602	1.55
1.64563	1.48333
1.64526	1.51667
1.64487	1.76667
1.64448	1.53333
1.6441	1.03333
1.64371	0.95
1.64334	1.5
1.64295	1.05
1.64258	1.43333
1.64219	1.36667
1.64182	1.25
1.64143	1.23333
1.64104	1.13333
1.64067	1.23333
1.64028	1.23333
1.63991	1.35
1.63952	1.75
1.63915	1.68333
1.63876	1.3
1.63837	1.08333
1.638	1.45
1.63761	1.5
1.63724	1.36667
1.63686	1.08333
1.63649	1.33333
1.6361	1.56667
1.63573	1.3
1.63534	1
1.63496	1.43333
1.63459	1.46667
1.6342	1.73333
1.63384	1.51667
1.63345	1.26667
1.63308	0.916667
1.6327	1.4
1.63231	1.25
1.63194	1.36667
1.63156	0.983333
1.63119	1.43333
1.63081	1.05
1.63044	1.21667
1.63006	1.06667
1.62969	1.23333
1.62931	1.13333
1.62892	1.36667
1.62856	1.08333
1.62817	0.983333
1.62781	1.3
1.62742	1.41667
1.62706	1.1
1.62668	0.95
1.62631	1.11667
1.62593	1.06667
1.62555	1.15
1.62519	1.23333
1.6248	0.983333
1.62444	1.21667
1.62406	1.16667
1.6237	1.2
1.62331	1.23333
1.62295	1.25
1.62257	0.85
1.62219	0.85
1.62183	1.03333
1.62144	1.2
1.62108	0.833333
1.6207	0.983333
1.62034	0.866667
1.61996	0.883333
1.6196	0.85
1.61922	1.01667
1.61884	0.866667
1.61848	0.95
1.6181	1.15
1.61774	0.9
1.61736	1
1.617	1.08333
1.61663	1.01667
1.61625	1.18333
1.61589	0.45
1.61551	0.983333
1.61515	0.833333
1.61477	0.933333
1.61442	1.05
1.61404	1.18333
1.61368	1.08333
1.6133	1.33333
1.61292	0.683333
1.61257	1.25
1.61219	0.933333
1.61183	0.833333
1.61146	0.916667
1.6111	0.816667
1.61072	0.8
1.61037	0.516667
1.60999	0.983333
1.60964	0.983333
1.60926	1.23333
1.60889	0.616667
1.60853	0.933333
1.60815	1.01667
1.6078	0.6
1.60743	1.01667
1.60707	0.916667
1.6067	0.55
1.60634	1.26667
1.60597	1.11667
1.60559	0.833333
1.60524	0.85
1.60487	0.533333
1.60451	0.983333
1.60414	0.633333
1.60379	0.983333
1.60341	0.916667
1.60306	0.816667
1.60269	0.883333
1.60232	0.833333
1.60196	1.03333
1.60159	0.45
1.60124	0.933333
1.60087	0.583333
1.60052	0.666667
1.60014	0.75
1.59979	1.06667
1.59942	0.683333
1.59905	1.01667
1.5987	0.683333
1.59833	1
1.59798	0.833333
1.59761	0.766667
1.59726	0.466667
1.59689	0.583333
1.59654	0.6
1.59617	0.65
1.5958	0.7
1.59545	0.933333
1.59508	0.683333
1.59473	0.916667
1.59436	0.516667
1.59401	0.6
1.59365	0.8
1.5933	0.5
1.59293	0.6
1.59258	0.9
1.59221	0.833333
1.59185	0.933333
1.5915	0.716667
1.59113	0.866667
1.59078	0.75
1.59042	0.416667
1.59007	0.7
1.5897	-0.583333
1.58936	0.433333
1.58899	0.6
1.58862	0.616667
1.58828	0.516667
1.58791	0.666667
1.58757	0.533333
1.5872	0.833333
1.58685	0.833333
1.58649	0.483333
1.58614	0.683333
1.58578	0.433333
1.58543	0.466667
1.58507	0.85
1.58471	0.55
1.58436	0.55
1.584	0.616667
1.58365	0.916667
1.58329	0.566667
1.58295	0.8
1.58258	0.666667
1.58224	0.583333
1.58187	0.366667
1.58151	0.45
1.58117	0.65
1.58081	0.533333
1.58046	0.666667
1.5801	0.383333
1.57976	0.566667
1.5794	0.916667
1.57905	0.6
1.57869	0.516667
1.57835	0.683333
1.57799	0.35
1.57763	0.216667
1.57729	0.45
1.57693	0.733333
1.57659	0.233333
1.57622	0.216667
1.57588	0.4
1.57552	0.416667
1.57518	0.5
1.57482	0.366667
1.57448	0.65
1.57412	0.433333

## Sheet: Fig_1_e_top_fA
fA_mw_freq_GHz	fA_contrast
0.001	0.0054857
0.006	0.00945315
0.011	0.00282564
0.016	0.0239679
0.021	-0.00899034
0.026	0.02507
0.031	0.0329178
0.036	0.0257661
0.041	0.0366185
0.046	0.00760595
0.051	0.0598486
0.056	0.0382041
0.061	0.0313906
0.066	0.0447516
0.071	0.166113
0.076	0.0927918
0.081	0.0503255
0.086	0.0465248
0.091	0.0379666
0.096	0.00843946
0.101	0.00635317
0.106	0.00746813
0.111	0.0180905
0.116	0.0118811
0.121	0.0128283
0.126	0.0399275
0.131	0.127219
0.136	0.225435
0.141	0.208408
0.146	0.174263
0.151	0.113646
0.156	0.0580101
0.161	0.0430697
0.166	0.0230371
0.171	0.0240772
0.176	0.0111321
0.181	0.00760772
0.186	0.0150368
0.191	0.0181198
0.196	0.00177624
0.201	0.00234272
0.206	0.0176917
0.211	0.0306499
0.216	0.0109953
0.221	0.0117887
0.226	0.00413464
0.231	0.0160373
0.236	0.00390172
0.241	0.00486573
0.246	0.0196497
0.251	-0.00625314

## Sheet: Fig_1_e_top_fB
fB_mw_freq_GHz	fB_contrast
1.9	0.0023069
1.905	0.00328795
1.91	0.0126275
1.915	0.00683631
1.92	0.0132406
1.925	0.00712045
1.93	0.0135624
1.935	0.0134492
1.94	0.0222373
1.945	0.0706564
1.95	0.16299
1.955	0.264553
1.96	0.28788
1.965	0.0965101
1.97	0.0216816
1.975	0.0130823
1.98	0.00876164
1.985	0.0131702
1.99	0.0196935
1.995	0.0127385
2	0.00303476
2.005	0.00584014
2.01	0.0113705
2.015	0.00627723
2.02	0.00260513
2.025	0.00233041
2.03	0.0119024
2.035	0.010725
2.04	0.00896614
2.045	0.00639164
2.05	0.00936543
2.055	0.00404193
2.06	0.00610369
2.065	0.000296727
2.07	0.010624
2.075	0.00556383
2.08	0.00460031
2.085	0.00601395
2.09	0.0183265
2.095	0.0163831
2.1	0.0128857

## Sheet: Fig_1_e_bottom_fA
fA_mw_freq_GHz	fA_contrast
1.55	0.00232934
1.555	-7.74708e-05
1.56	0.000780028
1.565	-0.00397522
1.57	0.00384181
1.575	0.0107228
1.58	-0.000681489
1.585	0.00577482
1.59	0.00675058
1.595	-0.00197556
1.6	0.00624252
1.605	0.00865545
1.61	0.0039483
1.615	0.00499441
1.62	0.00798848
1.625	0.00142826
1.63	0.0073716
1.635	0.00733939
1.64	0.0112685
1.645	0.00881769
1.65	0.0119821
1.655	0.00831069
1.66	0.0143505
1.665	0.0203065
1.67	0.0211202
1.675	0.0141131
1.68	0.0212328
1.685	0.0128962
1.69	0.0179279
1.695	0.0203551
1.7	0.0180547
1.705	0.0108098
1.71	0.0203658
1.715	0.00700746
1.72	0.00272621
1.725	0.0128849
1.73	0.00276801
1.735	0.00900631
1.74	0.00268526
1.745	0.00416568
1.75	0.00202833
1.755	-0.00247949
1.76	-0.00239845
1.765	-0.00299822
1.77	0.00224996
1.775	-0.00583664
1.78	-0.00326518
1.785	0.00279102
1.79	0.002364
1.795	-0.002277
1.8	0.00169649

## Sheet: Fig_1_e_bottom_fB
fB_mw_freq_GHz	fB_contrast
1.9	0.00376697
1.905	0.00306638
1.91	0.00788392
1.915	0.000353111
1.92	-0.00372896
1.925	0.0107281
1.93	0.00822938
1.935	0.0012523
1.94	0.00014609
1.945	0.0073972
1.95	0.00214766
1.955	0.00714643
1.96	0.00785619
1.965	-0.00699737
1.97	0.00235784
1.975	0.00800039
1.98	0.0150159
1.985	0.000315018
1.99	0.020512
1.995	0.0166587
2	0.0266595
2.005	0.0401771
2.01	0.0403315
2.015	0.0502927
2.02	0.0692887
2.025	0.0790295
2.03	0.0908583
2.035	0.106044
2.04	0.115529
2.045	0.114878
2.05	0.13539
2.055	0.135677
2.06	0.124586
2.065	0.130868
2.07	0.117006
2.075	0.102191
2.08	0.0814819
2.085	0.0769248
2.09	0.054137
2.095	0.0511834
2.1	0.0472123
2.105	0.0408425
2.11	0.0286454
2.115	0.0182992
2.12	0.0275322
2.125	0.00738954
2.13	0.0105037
2.135	0.01792
2.14	0.00853157
2.145	0.0021593
2.15	0.00932404
2.155	0.00702352
2.16	0.0021952
2.165	0.0099529
2.17	0.00781844
2.175	0.00433013
2.18	0.00553357
2.185	0.00911586
2.19	0.011031
2.195	0.0083931
2.2	-0.00472725

## Sheet: Fig_1_e_bottom_fC
fC_mw_freq_GHz	fC_contrast
3.4	0.00367322
3.405	0.0057554
3.41	-0.00174741
3.415	0.00409048
3.42	0.00497969
3.425	-0.000192724
3.43	0.00270287
3.435	0.00474895
3.44	0.00320809
3.445	0.00102565
3.45	-0.00300208
3.455	0.00247294
3.46	0.00228122
3.465	0.00714277
3.47	0.00655937
3.475	-0.00144313
3.48	0.00398412
3.485	0.00656156
3.49	0.00606693
3.495	0.00360765
3.5	0.00562956
3.505	0.000350407
3.51	0.00082194
3.515	0.0027619
3.52	0.000973758
3.525	0.00574216
3.53	0.00203077
3.535	0.00569848
3.54	0.00098252
3.545	0.0008584
3.55	-0.00170455
3.555	0.0102148
3.56	0.00360104
3.565	0.00262607
3.57	0.00811558
3.575	-0.00229761
3.58	-0.003291
3.585	-0.00125721
3.59	0.00288182
3.595	-0.00368838
3.6	0.00625695
3.605	0.0019414
3.61	0.006529
3.615	0.000661864
3.62	0.00807261
3.625	0.001831
3.63	0.00320876
3.635	0.00225601
3.64	0.00579889
3.645	0.00577743
3.65	0.00357037
3.655	0.00563874
3.66	0.00332787
3.665	0.00380182
3.67	0.00215374
3.675	0.00629554
3.68	0.00366921
3.685	0.0137782
3.69	0.0179254
3.695	0.0198161
3.7	0.010877
3.705	0.0195961
3.71	0.0205246
3.715	0.0181333
3.72	0.0252797
3.725	0.0158682
3.73	0.0230069
3.735	0.0247657
3.74	0.0341666
3.745	0.0305407
3.75	0.0234757
3.755	0.0222528
3.76	0.032418
3.765	0.0250032
3.77	0.0202791
3.775	0.0150636
3.78	0.015406
3.785	0.0124258
3.79	0.00642476
3.795	0.00863263
3.8	0.00492786
3.805	0.00600037
3.81	0.00564184
3.815	0.00469215
3.82	0.00688101
3.825	-0.00128884
3.83	0.000631116
3.835	0.000919839
3.84	0.0079083
3.845	0.00172172
3.85	0.00363598
3.855	0.00639675
3.86	6.38811e-05
3.865	0.00491515
3.87	0.00319432
3.875	0.000605145
3.88	-0.0031833
3.885	0.00463093
3.89	-0.00131551
3.895	0.00719121
3.9	0.00574088
