# Supplementary material for: A single spin in hexagonal boron nitride for vectorial quantum magnetometry
Source: Nat Commun. 2025 May 28;16:4947. doi: 10.1038/s41467-025-59642-0 (PMC12119844; doi:10.1038/s41467-025-59642-0)
Supplement: Supplementary file 3 — Source Data [file 41467_2025_59642_MOESM3_ESM.zip › source_data_fig2.xls]

## Sheet: Fig_2_b
t_ns	g2_exp	g2_fit
-768849	0.999616	1
-690719	0.999876	1.00001
-620529	1.00024	1.00002
-557469	1.00087	1.00005
-500819	1.00015	1.00011
-449929	1.00089	1.00024
-404209	1.00098	1.00047
-363139	1.00222	1.00087
-326239	1.00313	1.00149
-293079	1.00452	1.00244
-263299	1.00625	1.00378
-236549	1.00774	1.00561
-212509	1.01183	1.008
-190909	1.01542	1.01101
-171509	1.01987	1.01466
-154089	1.02532	1.01896
-138429	1.03139	1.02389
-124359	1.03572	1.0294
-111719	1.04129	1.03543
-100369	1.04872	1.0419
-90171.2	1.05392	1.04871
-81008.2	1.06111	1.05576
-72776.2	1.06532	1.06297
-65381.2	1.0746	1.07023
-58737.2	1.08141	1.07747
-52768.2	1.08599	1.08461
-47406.2	1.09367	1.09158
-42588.2	1.09862	1.09833
-38261.2	1.10444	1.10482
-34373.2	1.11051	1.11101
-30880.2	1.11757	1.11689
-27742.2	1.12265	1.12243
-24922.2	1.1297	1.12763
-22390.2	1.13045	1.1325
-20115.2	1.13503	1.13702
-18071.2	1.14048	1.14122
-16234.2	1.138	1.1451
-14584.2	1.15112	1.14868
-13102.2	1.14791	1.15197
-11771.2	1.15546	1.15499
-10575.2	1.15422	1.15776
-9500.09	1.164	1.16029
-8534.59	1.16536	1.16262
-7667.29	1.16326	1.16476
-6887.99	1.16685	1.16674
-6187.99	1.17267	1.16859
-5559.19	1.16351	1.17034
-4994.09	1.17366	1.17201
-4486.59	1.16685	1.17364
-4030.59	1.18035	1.17525
-3620.99	1.18245	1.17686
-3252.89	1.19223	1.17848
-2922.29	1.18121	1.18013
-2625.29	1.18914	1.18181
-2358.39	1.18394	1.18352
-2118.69	1.19558	1.18525
-1903.29	1.18703	1.187
-1709.79	1.18852	1.18875
-1535.99	1.19186	1.19049
-1379.79	1.18901	1.19221
-1239.49	1.19483	1.1939
-1113.49	1.18976	1.19554
-1000.19	1.20251	1.19714
-898.53	1.18852	1.19866
-807.17	1.20325	1.20013
-725.03	1.19508	1.20152
-651.24	1.20239	1.20283
-584.98	1.18926	1.20406
-525.49	1.17416	1.20522
-472.03	1.22542	1.2063
-423.95	1.23087	1.2073
-380.78	1.16871	1.20823
-342.02	1.20821	1.20909
-307.19	1.22319	1.20988
-275.89	1.18332	1.2106
-247.78	1.20684	1.21127
-222.51	1.19979	1.21188
-199.79	1.22393	1.21244
-179.41	1.22703	1.21294
-161.11	1.19434	1.2134
-144.67	1.18827	1.21382
-129.88	1.25006	1.2142
-116.6	1.18815	1.21455
-104.65	1.19842	1.21486
-93.92	1.20684	1.21515
-84.321	1.191	1.2154
-75.695	1.26739	1.21563
-67.918	1.23792	1.21584
-60.912	1.17577	1.216
-54.634	1.21526	1.21611
-49.005	1.18815	1.21612
-43.942	1.18765	1.21593
-39.406	1.23594	1.2154
-35.316	1.11831	1.21428
-31.631	1.28621	1.21227
-28.35	1.23409	1.20897
-25.394	1.17589	1.20388
-22.72	1.26479	1.19642
-20.25	1.21774	1.18572
-18.63	1.35122	1.17577
-17.82	1.33711	1.16966
-17.01	1.17366	1.16262
-16.2	1.17217	1.15451
-15.39	1.06594	1.14517
-14.58	1.07349	1.13441
-13.77	1.26851	1.122
-12.96	1.15496	1.10767
-12.15	1.00601	1.09112
-11.34	1.01356	1.07197
-10.53	1.00489	1.04978
-9.72	1.04216	1.02405
-8.91	1.00984	0.994159
-8.1	0.96528	0.959359
-7.29	0.896002	0.918763
-6.48	1.07138	0.871293
-5.67	0.880041	0.815636
-4.86	0.68179	0.750185
-4.05	0.778903	0.672965
-3.24	0.539976	0.581531
-2.43	0.626565	0.472841
-1.62	0.399971	0.34309
-0.81	0.247657	0.187493
0	0.0448861	3.88578e-16
0.81	0.145194	0.187493
1.62	0.272966	0.34309
2.43	0.408873	0.472841
3.24	0.530368	0.581531
4.05	0.549387	0.672965
4.86	0.755229	0.750185
5.67	0.766459	0.815636
6.48	0.667612	0.871293
7.29	0.98243	0.918763
8.1	0.894355	0.959359
8.91	0.963633	0.994159
9.72	1.09689	1.02405
10.53	1.00501	1.04978
11.34	1.07634	1.07197
12.15	0.956947	1.09112
12.96	1.16896	1.10767
13.77	1.13552	1.122
14.58	1.15521	1.13441
15.39	1.17131	1.14517
16.2	1.32249	1.15451
17.01	1.0668	1.16262
17.82	1.29154	1.16966
18.63	1.18592	1.17577
19.44	1.2269	1.18109
20.25	1.08005	1.18572
21.87	1.1172	1.19324
24.34	1.15311	1.20134
27.014	1.17118	1.20698
29.97	1.15075	1.21083
33.251	1.21737	1.21332
36.936	1.19186	1.21483
41.026	1.21551	1.21565
45.562	1.18852	1.21602
50.625	1.17911	1.21613
56.254	1.18196	1.21609
62.532	1.20313	1.21597
69.538	1.29798	1.21579
77.315	1.23409	1.21559
85.941	1.21105	1.21536
95.54	1.22257	1.21511
106.27	1.23607	1.21482
118.22	1.17898	1.21451
131.5	1.21205	1.21416
146.29	1.20759	1.21378
162.73	1.20883	1.21336
181.03	1.23991	1.2129
201.41	1.20808	1.2124
224.13	1.19842	1.21184
249.4	1.21886	1.21123
277.51	1.22096	1.21057
308.81	1.20994	1.20984
343.64	1.18629	1.20905
382.4	1.19694	1.20819
425.57	1.20672	1.20727
473.65	1.19682	1.20626
527.11	1.20065	1.20519
586.6	1.19298	1.20403
652.86	1.20202	1.2028
726.65	1.20338	1.20149
808.79	1.19186	1.2001
900.15	1.1884	1.19864
1001.81	1.18802	1.19711
1115.11	1.2009	1.19552
1241.11	1.1988	1.19388
1381.41	1.20969	1.19219
1537.61	1.19199	1.19047
1711.41	1.18926	1.18873
1904.91	1.1931	1.18698
2120.31	1.18394	1.18524
2360.01	1.18196	1.18351
2626.91	1.18542	1.1818
2923.91	1.17948	1.18013
3254.51	1.17812	1.17848
3622.61	1.17069	1.17685
4032.21	1.18295	1.17524
4488.21	1.17577	1.17363
4995.71	1.16759	1.17201
5560.81	1.16697	1.17033
6189.61	1.16252	1.16858
6889.61	1.16957	1.16673
7668.91	1.16499	1.16475
8536.21	1.16623	1.16261
9501.71	1.16128	1.16029
10576.8	1.15645	1.15775
11772.8	1.15385	1.15499
13103.8	1.15273	1.15197
14585.8	1.1437	1.14868
16235.8	1.14147	1.1451
18072.8	1.13849	1.14122
20116.8	1.13379	1.13702
22391.8	1.13069	1.13249
24923.8	1.12611	1.12763
27743.8	1.12116	1.12243
30881.8	1.1167	1.11688
34374.8	1.10865	1.11101
38262.8	1.10704	1.10481
42589.8	1.09999	1.09833
47407.8	1.09553	1.09158
52769.8	1.08649	1.08461
58738.8	1.08129	1.07747
65382.8	1.07436	1.07023
72777.8	1.06792	1.06297
81009.8	1.06173	1.05576
90172.8	1.05603	1.0487
100371	1.0486	1.0419
111721	1.04328	1.03543
124361	1.03572	1.0294
138431	1.03077	1.02389
154091	1.02433	1.01895
171511	1.02049	1.01466
190911	1.01554	1.01101
212511	1.0122	1.008
236551	1.0096	1.00561
263301	1.00662	1.00378
293081	1.00526	1.00243
326241	1.00317	1.00149
363141	1.00244	1.00087
404211	1.00084	1.00047
449931	1.00047	1.00024
500821	1.00024	1.00011
557471	0.999938	1.00005
620531	1.00017	1.00002
690721	1.00006	1.00001
768851	1	1

## Sheet: Fig_2_c
Var1	Init_contrast_exp	Var3
0	0.0239554	0
0	0.00992449	0
0.75	0.0278051	0.0496337
1.5	0.0192988	0.0504412
2.25	0.0476211	0.0506493
3	0.0329423	0.0505213
3.75	0.0419572	0.0502066
4.5	0.0433541	0.0497896
5	0.0434543	0.0493984
5.25	0.0452498	0.0493984
6	0.0482805	0.0488177
6.75	0.0479184	0.0483045
7.5	0.0620122	0.0477864
8.25	0.05585	0.0472681
9	0.0513217	0.0467523
9.75	0.0578558	0.0461554
10	0.0495034	0.0461554
10.5	0.0544021	0.0457328
11.25	0.0597623	0.0452304
12	0.0594338	0.0447331
12.75	0.0369163	0.0442412
13.5	0.0540598	0.0437545
14.25	0.0404863	0.0432731
15	0.0489284	0.042797
15	0.0420157	0.042797
15.75	0.0463737	0.0423261
16.5	0.0465342	0.0418604
17.25	0.0392157	0.0413998
18	0.0512399	0.0409443
18.75	0.0338458	0.0404937
19.5	0.0385331	0.0400481
20	0.0409035	0.0396806
20.25	0.0436272	0.0396806
21	0.0376349	0.0391716
21.75	0.0377897	0.0387406
22.5	0.0335175	0.0383142
23.25	0.0384647	0.0378926
24	0.0307216	0.0374756
24.75	0.0410012	0.036995
25	0.0443833	0.036995
30	0.0347077	0.0343007
35	0.0337889	0.0318612
40	0.0290887	0.0295951
45	0.0319404	0.0274901
50	0.0308859	0.0255348
55	0.0197549	0.0237185
60	0.0201866	0.0220313
65	0.0184009	0.0204641
70	0.0172548	0.0190083
75	0.0225081	0.0176561
80	0.0192262	0.0164
85	0.0144616	0.0152333
90	0.0162307	0.0141495
95	0.0187349	0.0131428
100	0.0121622	0.0122078
105	0.000104968	0.0113392
110	0.0142136	0.0105324
115	0.00799432	0.00978304
120	0.00431247	0.00908697
125	0.00916422	0.00844041
130	0.00939688	0.00783985
135	0.00992234	0.00728202
140	0.0049067	0.00676387
145	0.00285594	0.00628259
150	0.00513131	0.00583555
155	0.000652488	0.00542031
160	0.000292486	0.00503462
165	-0.00203237	0.00467637
170	0.0099333	0.00434361
175	-5.74146e-05	0.00403453
180	0.00756721	0.00374744
185	0.0046012	0.00348077
190	0.00735448	0.00323309
195	0.000783995	0.00300302

## Sheet: Fig_2_d
Var1	Var2	Var3
1	-0.963763	-0.574262
2	-0.953746	-0.56605
3	-0.87853	-0.559341
4	-0.759843	-0.553401
5	-0.70002	-0.547868
6	-0.603929	-0.542563
7	-0.729405	-0.537395
8	-0.626976	-0.532318
9	-0.69871	-0.52731
10	-0.579022	-0.522358
11	-0.662306	-0.517457
12	-0.569217	-0.512603
13	-0.570193	-0.507795
14	-0.531479	-0.503031
15	-0.558086	-0.49831
16	-0.483026	-0.493633
17	-0.525201	-0.488999
18	-0.541994	-0.484406
19	-0.515794	-0.479856
20	-0.446292	-0.475347
21	-0.453599	-0.470879
22	-0.456871	-0.466452
23	-0.522007	-0.462066
24	-0.463406	-0.457719
25	-0.433095	-0.453412
26	-0.442346	-0.449145
27	-0.397716	-0.444917
28	-0.418765	-0.440727
29	-0.351827	-0.436576
30	-0.331091	-0.432463
31	-0.453917	-0.428388
32	-0.31732	-0.42435
33	-0.341255	-0.420349
34	-0.32639	-0.416385
35	-0.274962	-0.412457
36	-0.269211	-0.408566
37	-0.276834	-0.40471
38	-0.330547	-0.40089
39	-0.220605	-0.397105
40	-0.341604	-0.393354
41	-0.296145	-0.389639
42	-0.249471	-0.385957
43	-0.204953	-0.38231
44	-0.299395	-0.378696
45	-0.29647	-0.375116
46	-0.184842	-0.371569
47	-0.222191	-0.368054
48	-0.359864	-0.364572
49	-0.291353	-0.361122
50	-0.242757	-0.357705
55	-0.237435	-0.341085
60	-0.169036	-0.325221
65	-0.219984	-0.310082
70	-0.175928	-0.295635
75	-0.132983	-0.281849
80	-0.120431	-0.268695
85	-0.142165	-0.256146
90	-0.18457	-0.244174
95	-0.190455	-0.232754
100	-0.0996007	-0.221861
110	0.00292796	-0.201561
120	-0.085001	-0.183099
130	-0.0237103	-0.16631
140	-0.136622	-0.151047
150	0.0942844	-0.137173
160	-0.0318408	-0.124563
170	0.149893	-0.113105
180	0.0333692	-0.102695
190	-0.0811331	-0.0932368

## Sheet: Fig_2_e_2D
asym_GS	asym_ES	contrast_pct
1	1	-6.79456e-12
1	0.979592	7.33611
1	0.959184	12.7008
1	0.938776	16.6276
1	0.918367	19.4768
1	0.897959	21.501
1	0.877551	22.8833
1	0.857143	23.7591
1	0.836735	24.2309
1	0.816327	24.3775
1	0.795918	24.2603
1	0.77551	23.928
1	0.755102	23.4194
1	0.734694	22.7659
1	0.714286	21.9928
1	0.693878	21.1213
1	0.673469	20.1684
1	0.653061	19.1484
1	0.632653	18.0735
1	0.612245	16.9535
1	0.591837	15.7969
1	0.571429	14.6108
1	0.55102	13.4012
1	0.530612	12.1733
1	0.510204	10.9313
1	0.489796	9.67902
1	0.469388	8.41955
1	0.44898	7.15557
1	0.428571	5.88936
1	0.408163	4.62284
1	0.387755	3.35764
1	0.367347	2.09514
1	0.346939	0.836489
1	0.326531	-0.417368
1	0.306122	-1.66565
1	0.285714	-2.90773
1	0.265306	-4.14313
1	0.244898	-5.37146
1	0.22449	-6.59246
1	0.204082	-7.80599
1	0.183673	-9.01196
1	0.163265	-10.2104
1	0.142857	-11.4014
1	0.122449	-12.5851
1	0.102041	-13.7618
1	0.0816327	-14.9317
1	0.0612245	-16.0954
1	0.0408163	-17.2531
1	0.0204082	-18.4055
1	0	-19.5532
0.979592	1	-2.97181
0.979592	0.979592	3.10672
0.979592	0.959184	7.86664
0.979592	0.938776	11.5743
0.979592	0.918367	14.4362
0.979592	0.897959	16.6126
0.979592	0.877551	18.2289
0.979592	0.857143	19.3843
0.979592	0.836735	20.1579
0.979592	0.816327	20.6136
0.979592	0.795918	20.8033
0.979592	0.77551	20.7692
0.979592	0.755102	20.5466
0.979592	0.734694	20.1645
0.979592	0.714286	19.6472
0.979592	0.693878	19.0152
0.979592	0.673469	18.2857
0.979592	0.653061	17.4734
0.979592	0.632653	16.5907
0.979592	0.612245	15.6483
0.979592	0.591837	14.6552
0.979592	0.571429	13.6193
0.979592	0.55102	12.5474
0.979592	0.530612	11.4453
0.979592	0.510204	10.3179
0.979592	0.489796	9.16976
0.979592	0.469388	8.00451
0.979592	0.44898	6.82545
0.979592	0.428571	5.63541
0.979592	0.408163	4.43683
0.979592	0.387755	3.23182
0.979592	0.367347	2.02219
0.979592	0.346939	0.809501
0.979592	0.326531	-0.40493
0.979592	0.306122	-1.61998
0.979592	0.285714	-2.83471
0.979592	0.265306	-4.04834
0.979592	0.244898	-5.26025
0.979592	0.22449	-6.46996
0.979592	0.204082	-7.67708
0.979592	0.183673	-8.88139
0.979592	0.163265	-10.0827
0.979592	0.142857	-11.2811
0.979592	0.122449	-12.4765
0.979592	0.102041	-13.6691
0.979592	0.0816327	-14.8592
0.979592	0.0612245	-16.0471
0.979592	0.0408163	-17.2333
0.979592	0.0204082	-18.4184
0.979592	0	-19.6029
0.959184	1	-4.77909
0.959184	0.979592	0.285515
0.959184	0.959184	4.46208
0.959184	0.938776	7.86856
0.959184	0.918367	10.6169
0.959184	0.897959	12.8052
0.959184	0.877551	14.5167
0.959184	0.857143	15.822
0.959184	0.836735	16.7799
0.959184	0.816327	17.4403
0.959184	0.795918	17.8451
0.959184	0.77551	18.0298
0.959184	0.755102	18.0245
0.959184	0.734694	17.855
0.959184	0.714286	17.5432
0.959184	0.693878	17.1081
0.959184	0.673469	16.5658
0.959184	0.653061	15.9306
0.959184	0.632653	15.2145
0.959184	0.612245	14.4281
0.959184	0.591837	13.5807
0.959184	0.571429	12.6803
0.959184	0.55102	11.734
0.959184	0.530612	10.7477
0.959184	0.510204	9.72709
0.959184	0.489796	8.6767
0.959184	0.469388	7.60073
0.959184	0.44898	6.50281
0.959184	0.428571	5.38612
0.959184	0.408163	4.25347
0.959184	0.387755	3.10728
0.959184	0.367347	1.9497
0.959184	0.346939	0.782579
0.959184	0.326531	-0.392477
0.959184	0.306122	-1.57409
0.959184	0.285714	-2.76107
0.959184	0.265306	-3.95242
0.959184	0.244898	-5.14732
0.959184	0.22449	-6.34511
0.959184	0.204082	-7.54524
0.959184	0.183673	-8.74733
0.959184	0.163265	-9.95113
0.959184	0.142857	-11.1565
0.959184	0.122449	-12.3634
0.959184	0.102041	-13.5719
0.959184	0.0816327	-14.7824
0.959184	0.0612245	-15.995
0.959184	0.0408163	-17.2103
0.959184	0.0204082	-18.4289
0.959184	0	-19.6514
0.938776	1	-5.92648
0.938776	0.979592	-1.67999
0.938776	0.959184	1.97332
0.938776	0.938776	5.06464
0.938776	0.918367	7.64626
0.938776	0.897959	9.77412
0.938776	0.877551	11.5014
0.938776	0.857143	12.8764
0.938776	0.836735	13.9419
0.938776	0.816327	14.7357
0.938776	0.795918	15.2907
0.938776	0.77551	15.6358
0.938776	0.755102	15.7961
0.938776	0.734694	15.7936
0.938776	0.714286	15.6474
0.938776	0.693878	15.3745
0.938776	0.673469	14.9896
0.938776	0.653061	14.5058
0.938776	0.632653	13.9344
0.938776	0.612245	13.2855
0.938776	0.591837	12.5681
0.938776	0.571429	11.79
0.938776	0.55102	10.9582
0.938776	0.530612	10.079
0.938776	0.510204	9.15764
0.938776	0.489796	8.19916
0.938776	0.469388	7.20781
0.938776	0.44898	6.18742
0.938776	0.428571	5.14138
0.938776	0.408163	4.07269
0.938776	0.387755	2.984
0.938776	0.367347	1.87766
0.938776	0.346939	0.755724
0.938776	0.326531	-0.380009
0.938776	0.306122	-1.52797
0.938776	0.285714	-2.6868
0.938776	0.265306	-3.85535
0.938776	0.244898	-5.03264
0.938776	0.22449	-6.21786
0.938776	0.204082	-7.41037
0.938776	0.183673	-8.60968
0.938776	0.163265	-9.81544
0.938776	0.142857	-11.0275
0.938776	0.122449	-12.2456
0.938776	0.102041	-13.4701
0.938776	0.0816327	-14.701
0.938776	0.0612245	-15.9387
0.938776	0.0408163	-17.1838
0.938776	0.0204082	-18.4368
0.938776	0	-19.6987
0.918367	1	-6.67073
0.918367	0.979592	-3.09126
0.918367	0.959184	0.103351
0.918367	0.938776	2.89183
0.918367	0.918367	5.28782
0.918367	0.897959	7.31843
0.918367	0.877551	9.01506
0.918367	0.857143	10.4093
0.918367	0.836735	11.5314
0.918367	0.816327	12.409
0.918367	0.795918	13.0675
0.918367	0.77551	13.5297
0.918367	0.755102	13.816
0.918367	0.734694	13.9447
0.918367	0.714286	13.9324
0.918367	0.693878	13.7935
0.918367	0.673469	13.5411
0.918367	0.653061	13.1869
0.918367	0.632653	12.7414
0.918367	0.612245	12.2138
0.918367	0.591837	11.6125
0.918367	0.571429	10.945
0.918367	0.55102	10.2179
0.918367	0.530612	9.43731
0.918367	0.510204	8.60856
0.918367	0.489796	7.73647
0.918367	0.469388	6.82534
0.918367	0.44898	5.87905
0.918367	0.428571	4.90106
0.918367	0.408163	3.89444
0.918367	0.387755	2.86196
0.918367	0.367347	1.80607
0.918367	0.346939	0.728935
0.918367	0.326531	-0.367525
0.918367	0.306122	-1.48163
0.918367	0.285714	-2.61191
0.918367	0.265306	-3.75711
0.918367	0.244898	-4.91616
0.918367	0.22449	-6.08816
0.918367	0.204082	-7.27241
0.918367	0.183673	-8.46833
0.918367	0.163265	-9.67554
0.918367	0.142857	-10.8938
0.918367	0.122449	-12.123
0.918367	0.102041	-13.3633
0.918367	0.0816327	-14.6149
0.918367	0.0612245	-15.8781
0.918367	0.0408163	-17.1536
0.918367	0.0204082	-18.4421
0.918367	0	-19.7447
0.897959	1	-7.15528
0.897959	0.979592	-4.12619
0.897959	0.959184	-1.33114
0.897959	0.938776	1.17632
0.897959	0.918367	3.38439
0.897959	0.897959	5.30015
0.897959	0.877551	6.93923
0.897959	0.857143	8.32075
0.897959	0.836735	9.46484
0.897959	0.816327	10.3913
0.897959	0.795918	11.119
0.897959	0.77551	11.6656
0.897959	0.755102	12.0474
0.897959	0.734694	12.2793
0.897959	0.714286	12.375
0.897959	0.693878	12.3469
0.897959	0.673469	12.2063
0.897959	0.653061	11.9634
0.897959	0.632653	11.6275
0.897959	0.612245	11.207
0.897959	0.591837	10.7096
0.897959	0.571429	10.1421
0.897959	0.55102	9.51078
0.897959	0.530612	8.82133
0.897959	0.510204	8.07886
0.897959	0.489796	7.28801
0.897959	0.469388	6.45297
0.897959	0.44898	5.57751
0.897959	0.428571	4.66506
0.897959	0.408163	3.71869
0.897959	0.387755	2.74115
0.897959	0.367347	1.73492
0.897959	0.346939	0.702212
0.897959	0.326531	-0.355027
0.897959	0.306122	-1.43506
0.897959	0.285714	-2.53639
0.897959	0.265306	-3.65769
0.897959	0.244898	-4.79785
0.897959	0.22449	-5.95596
0.897959	0.204082	-7.13125
0.897959	0.183673	-8.32315
0.897959	0.163265	-9.53126
0.897959	0.142857	-10.7553
0.897959	0.122449	-11.9953
0.897959	0.102041	-13.2514
0.897959	0.0816327	-14.5237
0.897959	0.0612245	-15.8129
0.897959	0.0408163	-17.1195
0.897959	0.0204082	-18.4445
0.897959	0	-19.7891
0.877551	1	-7.46591
0.877551	0.979592	-4.89616
0.877551	0.959184	-2.4492
0.877551	0.938776	-0.198408
0.877551	0.918367	1.82748
0.877551	0.897959	3.62154
0.877551	0.877551	5.18789
0.877551	0.857143	6.53621
0.877551	0.836735	7.67886
0.877551	0.816327	8.62923
0.877551	0.795918	9.40092
0.877551	0.77551	10.0072
0.877551	0.755102	10.4607
0.877551	0.734694	10.7733
0.877551	0.714286	10.9562
0.877551	0.693878	11.0197
0.877551	0.673469	10.9734
0.877551	0.653061	10.8261
0.877551	0.632653	10.5858
0.877551	0.612245	10.26
0.877551	0.591837	9.85553
0.877551	0.571429	9.37858
0.877551	0.55102	8.83487
0.877551	0.530612	8.22964
0.877551	0.510204	7.56763
0.877551	0.489796	6.8532
0.877551	0.469388	6.09032
0.877551	0.44898	5.28259
0.877551	0.428571	4.43329
0.877551	0.408163	3.54538
0.877551	0.387755	2.62155
0.877551	0.367347	1.66422
0.877551	0.346939	0.675555
0.877551	0.326531	-0.342513
0.877551	0.306122	-1.38827
0.877551	0.285714	-2.46022
0.877551	0.265306	-3.55706
0.877551	0.244898	-4.67768
0.877551	0.22449	-5.82118
0.877551	0.204082	-6.9868
0.877551	0.183673	-8.17402
0.877551	0.163265	-9.38244
0.877551	0.142857	-10.6119
0.877551	0.122449	-11.8624
0.877551	0.102041	-13.134
0.877551	0.0816327	-14.4273
0.877551	0.0612245	-15.7428
0.877551	0.0408163	-17.0813
0.877551	0.0204082	-18.4439
0.877551	0	-19.8319
0.857143	1	-7.65663
0.857143	0.979592	-5.4742
0.857143	0.959184	-3.33133
0.857143	0.938776	-1.3133
0.857143	0.918367	0.539877
0.857143	0.897959	2.21144
0.857143	0.877551	3.69708
0.857143	0.857143	4.99934
0.857143	0.836735	6.12452
0.857143	0.816327	7.08091
0.857143	0.795918	7.87777
0.857143	0.77551	8.52466
0.857143	0.755102	9.03114
0.857143	0.734694	9.40647
0.857143	0.714286	9.65954
0.857143	0.693878	9.79875
0.857143	0.673469	9.83204
0.857143	0.653061	9.76681
0.857143	0.632653	9.60998
0.857143	0.612245	9.36797
0.857143	0.591837	9.04676
0.857143	0.571429	8.65184
0.857143	0.55102	8.18834
0.857143	0.530612	7.66095
0.857143	0.510204	7.074
0.857143	0.489796	6.43149
0.857143	0.469388	5.73707
0.857143	0.44898	4.9941
0.857143	0.428571	4.20563
0.857143	0.408163	3.37447
0.857143	0.387755	2.50314
0.857143	0.367347	1.59395
0.857143	0.346939	0.648963
0.857143	0.326531	-0.329983
0.857143	0.306122	-1.34125
0.857143	0.285714	-2.3834
0.857143	0.265306	-3.4552
0.857143	0.244898	-4.55561
0.857143	0.22449	-5.68376
0.857143	0.204082	-6.83899
0.857143	0.183673	-8.0208
0.857143	0.163265	-9.22891
0.857143	0.142857	-10.4632
0.857143	0.122449	-11.7238
0.857143	0.102041	-13.011
0.857143	0.0816327	-14.3253
0.857143	0.0612245	-15.6675
0.857143	0.0408163	-17.0386
0.857143	0.0204082	-18.4398
0.857143	0	-19.8729
0.836735	1	-7.76288
0.836735	0.979592	-5.90998
0.836735	0.959184	-4.03378
0.836735	0.938776	-2.22627
0.836735	0.918367	-0.534815
0.836735	0.897959	1.01688
0.836735	0.877551	2.41833
0.836735	0.857143	3.66666
0.836735	0.836735	4.76348
0.836735	0.816327	5.71299
0.836735	0.795918	6.52092
0.836735	0.77551	7.19379
0.836735	0.755102	7.73849
0.836735	0.734694	8.162
0.836735	0.714286	8.4712
0.836735	0.693878	8.67279
0.836735	0.673469	8.77318
0.836735	0.653061	8.77849
0.836735	0.632653	8.6945
0.836735	0.612245	8.52666
0.836735	0.591837	8.28007
0.836735	0.571429	7.95952
0.836735	0.55102	7.56947
0.836735	0.530612	7.11407
0.836735	0.510204	6.59717
0.836735	0.489796	6.02234
0.836735	0.469388	5.39289
0.836735	0.44898	4.71184
0.836735	0.428571	3.982
0.836735	0.408163	3.20591
0.836735	0.387755	2.38591
0.836735	0.367347	1.52412
0.836735	0.346939	0.622437
0.836735	0.326531	-0.317438
0.836735	0.306122	-1.294
0.836735	0.285714	-2.30593
0.836735	0.265306	-3.35211
0.836735	0.244898	-4.4316
0.836735	0.22449	-5.54365
0.836735	0.204082	-6.6877
0.836735	0.183673	-7.86338
0.836735	0.163265	-9.07051
0.836735	0.142857	-10.3091
0.836735	0.122449	-11.5795
0.836735	0.102041	-12.882
0.836735	0.0816327	-14.2174
0.836735	0.0612245	-15.5867
0.836735	0.0408163	-16.9912
0.836735	0.0204082	-18.4322
0.836735	0	-19.9119
0.816327	1	-7.80864
0.816327	0.979592	-6.23836
0.816327	0.959184	-4.59698
0.816327	0.938776	-2.97975
0.816327	0.918367	-1.43871
0.816327	0.897959	-0.00238764
0.816327	0.877551	1.31421
0.816327	0.857143	2.50411
0.816327	0.836735	3.56524
0.816327	0.816327	4.49859
0.816327	0.795918	5.30701
0.816327	0.77551	5.99448
0.816327	0.755102	6.56566
0.816327	0.734694	7.02555
0.816327	0.714286	7.37932
0.816327	0.693878	7.63211
0.816327	0.673469	7.78898
0.816327	0.653061	7.85484
0.816327	0.632653	7.83443
0.816327	0.612245	7.73224
0.816327	0.591837	7.55257
0.816327	0.571429	7.29945
0.816327	0.55102	6.9767
0.816327	0.530612	6.58789
0.816327	0.510204	6.13638
0.816327	0.489796	5.62527
0.816327	0.469388	5.05746
0.816327	0.44898	4.43565
0.816327	0.428571	3.76229
0.816327	0.408163	3.03967
0.816327	0.387755	2.26985
0.816327	0.367347	1.45472
0.816327	0.346939	0.595976
0.816327	0.326531	-0.304878
0.816327	0.306122	-1.24652
0.816327	0.285714	-2.22779
0.816327	0.265306	-3.24775
0.816327	0.244898	-4.30561
0.816327	0.22449	-5.40077
0.816327	0.204082	-6.53284
0.816327	0.183673	-7.70159
0.816327	0.163265	-8.90704
0.816327	0.142857	-10.1494
0.816327	0.122449	-11.4291
0.816327	0.102041	-12.7467
0.816327	0.0816327	-14.1034
0.816327	0.0612245	-15.5002
0.816327	0.0408163	-16.9387
0.816327	0.0204082	-18.4208
0.816327	0	-19.9488
0.795918	1	-7.81059
0.795918	0.979592	-6.48439
0.795918	0.959184	-5.05064
0.795918	0.938776	-3.60552
0.795918	0.918367	-2.20386
0.795918	0.897959	-0.877449
0.795918	0.877551	0.355397
0.795918	0.857143	1.48461
0.795918	0.836735	2.50529
0.795918	0.816327	3.41583
0.795918	0.795918	4.21675
0.795918	0.77551	4.90997
0.795918	0.755102	5.49825
0.795918	0.734694	5.98494
0.795918	0.714286	6.37367
0.795918	0.693878	6.66824
0.795918	0.673469	6.8725
0.795918	0.653061	6.99028
0.795918	0.632653	7.02533
0.795918	0.612245	6.98126
0.795918	0.591837	6.86158
0.795918	0.571429	6.66962
0.795918	0.55102	6.40856
0.795918	0.530612	6.08137
0.795918	0.510204	5.6909
0.795918	0.489796	5.23979
0.795918	0.469388	4.7305
0.795918	0.44898	4.16534
0.795918	0.428571	3.54642
0.795918	0.408163	2.87569
0.795918	0.387755	2.15493
0.795918	0.367347	1.38575
0.795918	0.346939	0.56958
0.795918	0.326531	-0.292302
0.795918	0.306122	-1.1988
0.795918	0.285714	-2.14899
0.795918	0.265306	-3.14211
0.795918	0.244898	-4.1776
0.795918	0.22449	-5.25506
0.795918	0.204082	-6.3743
0.795918	0.183673	-7.53531
0.795918	0.163265	-8.73831
0.795918	0.142857	-9.98374
0.795918	0.122449	-11.2723
0.795918	0.102041	-12.6049
0.795918	0.0816327	-13.9827
0.795918	0.0612245	-15.4074
0.795918	0.0408163	-16.8808
0.795918	0.0204082	-18.4052
0.795918	0	-19.9833
0.77551	1	-7.78059
0.77551	0.979592	-6.66646
0.77551	0.959184	-5.41703
0.77551	0.938776	-4.12781
0.77551	0.918367	-2.85504
0.77551	0.897959	-1.63268
0.77551	0.877551	-0.481392
0.77551	0.857143	0.586429
0.77551	0.836735	1.56367
0.77551	0.816327	2.44669
0.77551	0.795918	3.23413
0.77551	0.77551	3.92619
0.77551	0.755102	4.52407
0.77551	0.734694	5.02969
0.77551	0.714286	5.44539
0.77551	0.693878	5.77378
0.77551	0.673469	6.01765
0.77551	0.653061	6.17985
0.77551	0.632653	6.26322
0.77551	0.612245	6.27059
0.77551	0.591837	6.2047
0.77551	0.571429	6.06822
0.77551	0.55102	5.86369
0.77551	0.530612	5.59354
0.77551	0.510204	5.26007
0.77551	0.489796	4.86546
0.77551	0.469388	4.41173
0.77551	0.44898	3.90076
0.77551	0.428571	3.3343
0.77551	0.408163	2.71395
0.77551	0.387755	2.04115
0.77551	0.367347	1.3172
0.77551	0.346939	0.543249
0.77551	0.326531	-0.279711
0.77551	0.306122	-1.15085
0.77551	0.285714	-2.06951
0.77551	0.265306	-3.03517
0.77551	0.244898	-4.04753
0.77551	0.22449	-5.10645
0.77551	0.204082	-6.21197
0.77551	0.183673	-7.36436
0.77551	0.163265	-8.56412
0.77551	0.142857	-9.81195
0.77551	0.122449	-11.1088
0.77551	0.102041	-12.4561
0.77551	0.0816327	-13.8552
0.77551	0.0612245	-15.3081
0.77551	0.0408163	-16.8172
0.77551	0.0204082	-18.3852
0.77551	0	-20.0153
0.755102	1	-7.72721
0.755102	0.979592	-6.79836
0.755102	0.959184	-5.71316
0.755102	0.938776	-4.56539
0.755102	0.918367	-3.41172
0.755102	0.897959	-2.28745
0.755102	0.877551	-1.21488
0.755102	0.857143	-0.208124
0.755102	0.836735	0.724
0.755102	0.816327	1.57624
0.755102	0.795918	2.34572
0.755102	0.77551	3.03123
0.755102	0.755102	3.63268
0.755102	0.734694	4.15079
0.755102	0.714286	4.58677
0.755102	0.693878	4.94224
0.755102	0.673469	5.21903
0.755102	0.653061	5.41911
0.755102	0.632653	5.54454
0.755102	0.612245	5.59738
0.755102	0.591837	5.57971
0.755102	0.571429	5.49354
0.755102	0.55102	5.34084
0.755102	0.530612	5.12348
0.755102	0.510204	4.84325
0.755102	0.489796	4.50185
0.755102	0.469388	4.10086
0.755102	0.44898	3.64174
0.755102	0.428571	3.12584
0.755102	0.408163	2.55439
0.755102	0.387755	1.92848
0.755102	0.367347	1.24907
0.755102	0.346939	0.516983
0.755102	0.326531	-0.267105
0.755102	0.306122	-1.10267
0.755102	0.285714	-1.98934
0.755102	0.265306	-2.92691
0.755102	0.244898	-3.91536
0.755102	0.22449	-4.95485
0.755102	0.204082	-6.04574
0.755102	0.183673	-7.1886
0.755102	0.163265	-8.38425
0.755102	0.142857	-9.63374
0.755102	0.122449	-10.9384
0.755102	0.102041	-12.2999
0.755102	0.0816327	-13.7203
0.755102	0.0612245	-15.2018
0.755102	0.0408163	-16.7474
0.755102	0.0204082	-18.3604
0.755102	0	-20.0445
0.734694	1	-7.65674
0.734694	0.979592	-6.89052
0.734694	0.959184	-5.95217
0.734694	0.938776	-4.93298
0.734694	0.918367	-3.88937
0.734694	0.897959	-2.85733
0.734694	0.877551	-1.86026
0.734694	0.857143	-0.913555
0.734694	0.836735	-0.027305
0.734694	0.816327	0.791959
0.734694	0.795918	1.54016
0.734694	0.77551	2.21493
0.734694	0.755102	2.81512
0.734694	0.734694	3.34041
0.734694	0.714286	3.79109
0.734694	0.693878	4.16789
0.734694	0.673469	4.47183
0.734694	0.653061	4.7041
0.734694	0.632653	4.86603
0.734694	0.612245	4.95905
0.734694	0.591837	4.98457
0.734694	0.571429	4.94403
0.734694	0.55102	4.83883
0.734694	0.530612	4.67034
0.734694	0.510204	4.43984
0.734694	0.489796	4.14856
0.734694	0.469388	3.79764
0.734694	0.44898	3.38812
0.734694	0.428571	2.92096
0.734694	0.408163	2.39698
0.734694	0.387755	1.81692
0.734694	0.367347	1.18136
0.734694	0.346939	0.490781
0.734694	0.326531	-0.254483
0.734694	0.306122	-1.05425
0.734694	0.285714	-1.90848
0.734694	0.265306	-2.81731
0.734694	0.244898	-3.78105
0.734694	0.22449	-4.80021
0.734694	0.204082	-5.8755
0.734694	0.183673	-7.00786
0.734694	0.163265	-8.19848
0.734694	0.142857	-9.44882
0.734694	0.122449	-10.7607
0.734694	0.102041	-12.1361
0.734694	0.0816327	-13.5776
0.734694	0.0612245	-15.0881
0.734694	0.0408163	-16.671
0.734694	0.0204082	-18.3303
0.734694	0	-20.0705
0.714286	1	-7.57384
0.714286	0.979592	-6.95102
0.714286	0.959184	-6.14438
0.714286	0.938776	-5.24229
0.714286	0.918367	-4.30042
0.714286	0.897959	-3.35497
0.714286	0.877551	-2.43003
0.714286	0.857143	-1.54188
0.714286	0.836735	-0.701588
0.714286	0.816327	0.0833274
0.714286	0.795918	0.807826
0.714286	0.77551	1.46861
0.714286	0.755102	2.06363
0.714286	0.734694	2.59174
0.714286	0.714286	3.05243
0.714286	0.693878	3.44567
0.714286	0.673469	3.77176
0.714286	0.653061	4.03124
0.714286	0.632653	4.22479
0.714286	0.612245	4.35323
0.714286	0.591837	4.41742
0.714286	0.571429	4.41824
0.714286	0.55102	4.35658
0.714286	0.530612	4.23331
0.714286	0.510204	4.04926
0.714286	0.489796	3.80519
0.714286	0.469388	3.50182
0.714286	0.44898	3.13977
0.714286	0.428571	2.71958
0.714286	0.408163	2.24169
0.714286	0.387755	1.70644
0.714286	0.367347	1.11406
0.714286	0.346939	0.464643
0.714286	0.326531	-0.241845
0.714286	0.306122	-1.00559
0.714286	0.285714	-1.82691
0.714286	0.265306	-2.70634
0.714286	0.244898	-3.64455
0.714286	0.22449	-4.64244
0.714286	0.204082	-5.70112
0.714286	0.183673	-6.82196
0.714286	0.163265	-8.00658
0.714286	0.142857	-9.2569
0.714286	0.122449	-10.5752
0.714286	0.102041	-11.9641
0.714286	0.0816327	-13.4267
0.714286	0.0612245	-14.9665
0.714286	0.0408163	-16.5876
0.714286	0.0204082	-18.2947
0.714286	0	-20.0932
0.693878	1	-7.48203
0.693878	0.979592	-6.98611
0.693878	0.959184	-6.29796
0.693878	0.938776	-5.50274
0.693878	0.918367	-4.65498
0.693878	0.897959	-3.79074
0.693878	0.877551	-2.93449
0.693878	0.857143	-2.10312
0.693878	0.836735	-1.3084
0.693878	0.816327	-0.558598
0.693878	0.795918	0.14047
0.693878	0.77551	0.784761
0.693878	0.755102	1.3715
0.693878	0.734694	1.89883
0.693878	0.714286	2.36558
0.693878	0.693878	2.77108
0.693878	0.673469	3.11501
0.693878	0.653061	3.39732
0.693878	0.632653	3.61815
0.693878	0.612245	3.77778
0.693878	0.591837	3.87654
0.693878	0.571429	3.91483
0.693878	0.55102	3.89307
0.693878	0.530612	3.81166
0.693878	0.510204	3.67099
0.693878	0.489796	3.4714
0.693878	0.469388	3.21317
0.693878	0.44898	2.89653
0.693878	0.428571	2.52161
0.693878	0.408163	2.08847
0.693878	0.387755	1.59704
0.693878	0.367347	1.04717
0.693878	0.346939	0.438569
0.693878	0.326531	-0.229193
0.693878	0.306122	-0.956685
0.693878	0.285714	-1.74464
0.693878	0.265306	-2.59398
0.693878	0.244898	-3.50581
0.693878	0.22449	-4.48145
0.693878	0.204082	-5.52247
0.693878	0.183673	-6.63071
0.693878	0.163265	-7.80829
0.693878	0.142857	-9.05766
0.693878	0.122449	-10.3817
0.693878	0.102041	-11.7835
0.693878	0.0816327	-13.267
0.693878	0.0612245	-14.8364
0.693878	0.0408163	-16.4965
0.693878	0.0204082	-18.253
0.693878	0	-20.1122
0.673469	1	-7.38397
0.673469	0.979592	-7.00074
0.673469	0.959184	-6.41948
0.673469	0.938776	-5.72196
0.673469	0.918367	-4.96131
0.673469	0.897959	-4.17322
0.673469	0.877551	-3.38227
0.673469	0.857143	-2.60571
0.673469	0.836735	-1.85582
0.673469	0.816327	-1.14145
0.673469	0.795918	-0.468993
0.673469	0.77551	0.156894
0.673469	0.755102	0.732847
0.673469	0.734694	1.25644
0.673469	0.714286	1.72593
0.673469	0.693878	2.1401
0.673469	0.673469	2.49813
0.673469	0.653061	2.79944
0.673469	0.632653	3.04371
0.673469	0.612245	3.23071
0.673469	0.591837	3.36034
0.673469	0.571429	3.43256
0.673469	0.55102	3.44734
0.673469	0.530612	3.40466
0.673469	0.510204	3.30451
0.673469	0.489796	3.14681
0.673469	0.469388	2.93146
0.673469	0.44898	2.65827
0.673469	0.428571	2.32699
0.673469	0.408163	1.93729
0.673469	0.387755	1.48871
0.673469	0.367347	0.980693
0.673469	0.346939	0.412559
0.673469	0.326531	-0.216524
0.673469	0.306122	-0.907542
0.673469	0.285714	-1.66166
0.673469	0.265306	-2.48022
0.673469	0.244898	-3.36479
0.673469	0.22449	-4.31717
0.673469	0.204082	-5.33943
0.673469	0.183673	-6.43393
0.673469	0.163265	-7.60335
0.673469	0.142857	-8.85076
0.673469	0.122449	-10.1796
0.673469	0.102041	-11.5939
0.673469	0.0816327	-13.0981
0.673469	0.0612245	-14.6973
0.673469	0.0408163	-16.3973
0.673469	0.0204082	-18.2047
0.673469	0	-20.1271
0.653061	1	-7.28167
0.653061	0.979592	-6.99883
0.653061	0.959184	-6.51423
0.653061	0.938776	-5.90618
0.653061	0.918367	-5.22626
0.653061	0.897959	-4.50957
0.653061	0.877551	-3.7806
0.653061	0.857143	-3.05678
0.653061	0.836735	-2.35075
0.653061	0.816327	-1.67177
0.653061	0.795918	-1.02669
0.653061	0.77551	-0.420641
0.653061	0.755102	0.142539
0.653061	0.734694	0.659944
0.653061	0.714286	1.12938
0.653061	0.693878	1.54917
0.653061	0.673469	1.91803
0.653061	0.653061	2.23498
0.653061	0.632653	2.49926
0.653061	0.612245	2.71022
0.653061	0.591837	2.86738
0.653061	0.571429	2.97027
0.653061	0.55102	3.0185
0.653061	0.530612	3.01166
0.653061	0.510204	2.94934
0.653061	0.489796	2.83111
0.653061	0.469388	2.65646
0.653061	0.44898	2.42485
0.653061	0.428571	2.13564
0.653061	0.408163	1.78811
0.653061	0.387755	1.38142
0.653061	0.367347	0.914617
0.653061	0.346939	0.386613
0.653061	0.326531	-0.20384
0.653061	0.306122	-0.858157
0.653061	0.285714	-1.57794
0.653061	0.265306	-2.36502
0.653061	0.244898	-3.22143
0.653061	0.22449	-4.14951
0.653061	0.204082	-5.15186
0.653061	0.183673	-6.23142
0.653061	0.163265	-7.3915
0.653061	0.142857	-8.63584
0.653061	0.122449	-9.96865
0.653061	0.102041	-11.3947
0.653061	0.0816327	-12.9193
0.653061	0.0612245	-14.5485
0.653061	0.0408163	-16.2892
0.653061	0.0204082	-18.1493
0.653061	0	-20.1376
0.632653	1	-7.17669
0.632653	0.979592	-6.98353
0.632653	0.959184	-6.58654
0.632653	0.938776	-6.06057
0.632653	0.918367	-5.45554
0.632653	0.897959	-4.8058
0.632653	0.877551	-4.13559
0.632653	0.857143	-3.46242
0.632653	0.836735	-2.79911
0.632653	0.816327	-2.15522
0.632653	0.795918	-1.53795
0.632653	0.77551	-0.952784
0.632653	0.755102	-0.40395
0.632653	0.734694	0.105268
0.632653	0.714286	0.572288
0.632653	0.693878	0.995062
0.632653	0.673469	1.37194
0.632653	0.653061	1.70156
0.632653	0.632653	1.98279
0.632653	0.612245	2.21466
0.632653	0.591837	2.39629
0.632653	0.571429	2.5269
0.632653	0.55102	2.60573
0.632653	0.530612	2.63203
0.632653	0.510204	2.60504
0.632653	0.489796	2.52397
0.632653	0.469388	2.38797
0.632653	0.44898	2.19615
0.632653	0.428571	1.94749
0.632653	0.408163	1.6409
0.632653	0.387755	1.27516
0.632653	0.367347	0.848941
0.632653	0.346939	0.360729
0.632653	0.326531	-0.19114
0.632653	0.306122	-0.808526
0.632653	0.285714	-1.4935
0.632653	0.265306	-2.24837
0.632653	0.244898	-3.0757
0.632653	0.22449	-3.97838
0.632653	0.204082	-4.9596
0.632653	0.183673	-6.02296
0.632653	0.163265	-7.17244
0.632653	0.142857	-8.41253
0.632653	0.122449	-9.74826
0.632653	0.102041	-11.1853
0.632653	0.0816327	-12.7299
0.632653	0.0612245	-14.3894
0.632653	0.0408163	-16.1717
0.632653	0.0204082	-18.0861
0.632653	0	-20.1431
0.612245	1	-7.07022
0.612245	0.979592	-6.95736
0.612245	0.959184	-6.63995
0.612245	0.938776	-6.18941
0.612245	0.918367	-5.65391
0.612245	0.897959	-5.06696
0.612245	0.877551	-4.45246
0.612245	0.857143	-3.82783
0.612245	0.836735	-3.206
0.612245	0.816327	-2.59671
0.612245	0.795918	-2.00741
0.612245	0.77551	-1.44387
0.612245	0.755102	-0.910614
0.612245	0.734694	-0.411227
0.612245	0.714286	0.0513995
0.612245	0.693878	0.474903
0.612245	0.673469	0.857321
0.612245	0.653061	1.19699
0.612245	0.632653	1.49247
0.612245	0.612245	1.74248
0.612245	0.591837	1.94584
0.612245	0.571429	2.10145
0.612245	0.55102	2.20825
0.612245	0.530612	2.26517
0.612245	0.510204	2.27116
0.612245	0.489796	2.22509
0.612245	0.469388	2.1258
0.612245	0.44898	1.97203
0.612245	0.428571	1.76246
0.612245	0.408163	1.49562
0.612245	0.387755	1.16993
0.612245	0.367347	0.783664
0.612245	0.346939	0.334909
0.612245	0.326531	-0.178425
0.612245	0.306122	-0.758649
0.612245	0.285714	-1.40831
0.612245	0.265306	-2.13024
0.612245	0.244898	-2.92754
0.612245	0.22449	-3.80369
0.612245	0.204082	-4.76253
0.612245	0.183673	-5.80833
0.612245	0.163265	-6.94585
0.612245	0.142857	-8.18042
0.612245	0.122449	-9.51795
0.612245	0.102041	-10.9651
0.612245	0.0816327	-12.5294
0.612245	0.0612245	-14.2192
0.612245	0.0408163	-16.044
0.612245	0.0204082	-18.0146
0.612245	0	-20.1432
0.591837	1	-6.96317
0.591837	0.979592	-6.92238
0.591837	0.959184	-6.6774
0.591837	0.938776	-6.29627
0.591837	0.918367	-5.82541
0.591837	0.897959	-5.29738
0.591837	0.877551	-4.73565
0.591837	0.857143	-4.15749
0.591837	0.836735	-3.57582
0.591837	0.816327	-3.0005
0.591837	0.795918	-2.43915
0.591837	0.77551	-1.89773
0.591837	0.755102	-1.38099
0.591837	0.734694	-0.892775
0.591837	0.714286	-0.436209
0.591837	0.693878	-0.0139103
0.591837	0.673469	0.371904
0.591837	0.653061	0.719314
0.591837	0.632653	1.02662
0.591837	0.612245	1.29228
0.591837	0.591837	1.51485
0.591837	0.571429	1.69298
0.591837	0.55102	1.82532
0.591837	0.530612	1.91054
0.591837	0.510204	1.9473
0.591837	0.489796	1.93418
0.591837	0.469388	1.86973
0.591837	0.44898	1.75239
0.591837	0.428571	1.58049
0.591837	0.408163	1.35224
0.591837	0.387755	1.06571
0.591837	0.367347	0.71878
0.591837	0.346939	0.309152
0.591837	0.326531	-0.165694
0.591837	0.306122	-0.708523
0.591837	0.285714	-1.32238
0.591837	0.265306	-2.0106
0.591837	0.244898	-2.77689
0.591837	0.22449	-3.62534
0.591837	0.204082	-4.56047
0.591837	0.183673	-5.58731
0.591837	0.163265	-6.71143
0.591837	0.142857	-7.93908
0.591837	0.122449	-9.27719
0.591837	0.102041	-10.7335
0.591837	0.0816327	-12.3169
0.591837	0.0612245	-14.0371
0.591837	0.0408163	-15.9052
0.591837	0.0204082	-17.9338
0.591837	0	-20.1373
0.571429	1	-6.85625
0.571429	0.979592	-6.88028
0.571429	0.959184	-6.70132
0.571429	0.938776	-6.38418
0.571429	0.918367	-5.97344
0.571429	0.897959	-5.50073
0.571429	0.877551	-4.989
0.571429	0.857143	-4.45527
0.571429	0.836735	-3.91242
0.571429	0.816327	-3.37034
0.571429	0.795918	-2.83674
0.571429	0.77551	-2.31773
0.571429	0.755102	-1.81824
0.571429	0.734694	-1.34227
0.571429	0.714286	-0.893162
0.571429	0.693878	-0.473727
0.571429	0.673469	-0.0863907
0.571429	0.653061	0.266718
0.571429	0.632653	0.583685
0.571429	0.612245	0.862751
0.571429	0.591837	1.10226
0.571429	0.571429	1.30062
0.571429	0.55102	1.45625
0.571429	0.530612	1.5676
0.571429	0.510204	1.63306
0.571429	0.489796	1.65097
0.571429	0.469388	1.6196
0.571429	0.44898	1.5371
0.571429	0.428571	1.40152
0.571429	0.408163	1.21074
0.571429	0.387755	0.962483
0.571429	0.367347	0.654288
0.571429	0.346939	0.283458
0.571429	0.326531	-0.152947
0.571429	0.306122	-0.658148
0.571429	0.285714	-1.23568
0.571429	0.265306	-1.88944
0.571429	0.244898	-2.62371
0.571429	0.22449	-3.44324
0.571429	0.204082	-4.35328
0.571429	0.183673	-5.35965
0.571429	0.163265	-6.46883
0.571429	0.142857	-7.68805
0.571429	0.122449	-9.02538
0.571429	0.102041	-10.4899
0.571429	0.0816327	-12.0917
0.571429	0.0612245	-13.8422
0.571429	0.0408163	-15.7544
0.571429	0.0204082	-17.8431
0.571429	0	-20.1248
0.55102	1	-6.74999
0.55102	0.979592	-6.83243
0.55102	0.959184	-6.71377
0.55102	0.938776	-6.45566
0.55102	0.918367	-6.10094
0.55102	0.897959	-5.68019
0.55102	0.877551	-5.21581
0.55102	0.857143	-4.72456
0.55102	0.836735	-4.21917
0.55102	0.816327	-3.70951
0.55102	0.795918	-3.20335
0.55102	0.77551	-2.70688
0.55102	0.755102	-2.22515
0.55102	0.734694	-1.76231
0.55102	0.714286	-1.32182
0.55102	0.693878	-0.906676
0.55102	0.673469	-0.519451
0.55102	0.653061	-0.162446
0.55102	0.632653	0.16225
0.55102	0.612245	0.4527
0.55102	0.591837	0.707064
0.55102	0.571429	0.923558
0.55102	0.55102	1.10042
0.55102	0.530612	1.23587
0.55102	0.510204	1.32809
0.55102	0.489796	1.3752
0.55102	0.469388	1.37522
0.55102	0.44898	1.32605
0.55102	0.428571	1.22547
0.55102	0.408163	1.07106
0.55102	0.387755	0.860241
0.55102	0.367347	0.590184
0.55102	0.346939	0.257826
0.55102	0.326531	-0.140185
0.55102	0.306122	-0.607522
0.55102	0.285714	-1.14822
0.55102	0.265306	-1.76672
0.55102	0.244898	-2.46794
0.55102	0.22449	-3.25728
0.55102	0.204082	-4.14077
0.55102	0.183673	-5.12509
0.55102	0.163265	-6.21769
0.55102	0.142857	-7.42687
0.55102	0.122449	-8.76192
0.55102	0.102041	-10.2333
0.55102	0.0816327	-11.8528
0.55102	0.0612245	-13.6336
0.55102	0.0408163	-15.5907
0.55102	0.0204082	-17.7414
0.55102	0	-20.1049
0.530612	1	-6.64481
0.530612	0.979592	-6.77996
0.530612	0.959184	-6.71645
0.530612	0.938776	-6.5129
0.530612	0.918367	-6.21038
0.530612	0.897959	-5.83847
0.530612	0.877551	-5.41897
0.530612	0.857143	-4.96829
0.530612	0.836735	-4.499
0.530612	0.816327	-4.0209
0.530612	0.795918	-3.54177
0.530612	0.77551	-3.06785
0.530612	0.755102	-2.60425
0.530612	0.734694	-2.15521
0.530612	0.714286	-1.72433
0.530612	0.693878	-1.31469
0.530612	0.673469	-0.928998
0.530612	0.653061	-0.569693
0.530612	0.632653	-0.238997
0.530612	0.612245	0.0610081
0.530612	0.591837	0.328334
0.530612	0.571429	0.561039
0.530612	0.55102	0.757197
0.530612	0.530612	0.914857
0.530612	0.510204	1.03202
0.530612	0.489796	1.1066
0.530612	0.469388	1.13641
0.530612	0.44898	1.11914
0.530612	0.428571	1.05229
0.530612	0.408163	0.933198
0.530612	0.387755	0.75897
0.530612	0.367347	0.526466
0.530612	0.346939	0.232257
0.530612	0.326531	-0.127407
0.530612	0.306122	-0.556643
0.530612	0.285714	-1.05998
0.530612	0.265306	-1.64243
0.530612	0.244898	-2.30951
0.530612	0.22449	-3.06736
0.530612	0.204082	-3.92278
0.530612	0.183673	-4.88338
0.530612	0.163265	-5.95762
0.530612	0.142857	-7.15499
0.530612	0.122449	-8.48614
0.530612	0.102041	-9.96305
0.530612	0.0816327	-11.5993
0.530612	0.0612245	-13.4101
0.530612	0.0408163	-15.4129
0.530612	0.0204082	-17.6276
0.530612	0	-20.077
0.510204	1	-6.54103
0.510204	0.979592	-6.72381
0.510204	0.959184	-6.71081
0.510204	0.938776	-6.55774
0.510204	0.918367	-6.30394
0.510204	0.897959	-5.97796
0.510204	0.877551	-5.60097
0.510204	0.857143	-5.18903
0.510204	0.836735	-4.7545
0.510204	0.816327	-4.30709
0.510204	0.795918	-3.85451
0.510204	0.77551	-3.40303
0.510204	0.755102	-2.95779
0.510204	0.734694	-2.5231
0.510204	0.714286	-2.10262
0.510204	0.693878	-1.69952
0.510204	0.673469	-1.31661
0.510204	0.653061	-0.956414
0.510204	0.632653	-0.621266
0.510204	0.612245	-0.313359
0.510204	0.591837	-0.034799
0.510204	0.571429	0.212349
0.510204	0.55102	0.426024
0.510204	0.530612	0.604133
0.510204	0.510204	0.744522
0.510204	0.489796	0.844944
0.510204	0.469388	0.903027
0.510204	0.44898	0.916253
0.510204	0.428571	0.881918
0.510204	0.408163	0.797108
0.510204	0.387755	0.658659
0.510204	0.367347	0.463129
0.510204	0.346939	0.20675
0.510204	0.326531	-0.114613
0.510204	0.306122	-0.505509
0.510204	0.285714	-0.970961
0.510204	0.265306	-1.51653
0.510204	0.244898	-2.14838
0.510204	0.22449	-2.87336
0.510204	0.204082	-3.69913
0.510204	0.183673	-4.63423
0.510204	0.163265	-5.68823
0.510204	0.142857	-6.87189
0.510204	0.122449	-8.19732
0.510204	0.102041	-9.67821
0.510204	0.0816327	-11.3301
0.510204	0.0612245	-13.1706
0.510204	0.0408163	-15.2198
0.510204	0.0204082	-17.5008
0.510204	0	-20.04
0.489796	1	-6.43887
0.489796	0.979592	-6.66476
0.489796	0.959184	-6.69808
0.489796	0.938776	-6.59176
0.489796	0.918367	-6.38346
0.489796	0.897959	-6.1007
0.489796	0.877551	-5.76401
0.489796	0.857143	-5.38907
0.489796	0.836735	-4.98798
0.489796	0.816327	-4.57033
0.489796	0.795918	-4.14377
0.489796	0.77551	-3.71454
0.489796	0.755102	-3.28779
0.489796	0.734694	-2.86786
0.489796	0.714286	-2.45844
0.489796	0.693878	-2.06277
0.489796	0.673469	-1.68372
0.489796	0.653061	-1.32389
0.489796	0.632653	-0.985675
0.489796	0.612245	-0.671361
0.489796	0.591837	-0.383143
0.489796	0.571429	-0.123181
0.489796	0.55102	0.10636
0.489796	0.530612	0.303273
0.489796	0.510204	0.46528
0.489796	0.489796	0.589995
0.489796	0.469388	0.674897
0.489796	0.44898	0.717294
0.489796	0.428571	0.714293
0.489796	0.408163	0.662762
0.489796	0.387755	0.559296
0.489796	0.367347	0.400172
0.489796	0.346939	0.181304
0.489796	0.326531	-0.101803
0.489796	0.306122	-0.454119
0.489796	0.285714	-0.881145
0.489796	0.265306	-1.38899
0.489796	0.244898	-1.98447
0.489796	0.22449	-2.67518
0.489796	0.204082	-3.46962
0.489796	0.183673	-4.37734
0.489796	0.163265	-5.40908
0.489796	0.142857	-6.57696
0.489796	0.122449	-7.89468
0.489796	0.102041	-9.37782
0.489796	0.0816327	-11.0441
0.489796	0.0612245	-12.9137
0.489796	0.0408163	-15.0099
0.489796	0.0204082	-17.3594
0.489796	0	-19.9929
0.469388	1	-6.33852
0.469388	0.979592	-6.60345
0.469388	0.959184	-6.67931
0.469388	0.938776	-6.61633
0.469388	0.918367	-6.45056
0.469388	0.897959	-6.20849
0.469388	0.877551	-5.91002
0.469388	0.857143	-5.57038
0.469388	0.836735	-5.20147
0.469388	0.816327	-4.81267
0.469388	0.795918	-4.41156
0.469388	0.77551	-4.00432
0.469388	0.755102	-3.59609
0.469388	0.734694	-3.19121
0.469388	0.714286	-2.7934
0.469388	0.693878	-2.40591
0.469388	0.673469	-2.03166
0.469388	0.653061	-1.67329
0.469388	0.632653	-1.33326
0.469388	0.612245	-1.01389
0.469388	0.591837	-0.717454
0.469388	0.571429	-0.446177
0.469388	0.55102	-0.202302
0.469388	0.530612	0.0118786
0.469388	0.510204	0.193989
0.469388	0.489796	0.341535
0.469388	0.469388	0.451871
0.469388	0.44898	0.522164
0.469388	0.428571	0.549357
0.469388	0.408163	0.530134
0.469388	0.387755	0.460869
0.469388	0.367347	0.337591
0.469388	0.346939	0.155921
0.469388	0.326531	-0.088978
0.469388	0.306122	-0.402471
0.469388	0.285714	-0.790526
0.469388	0.265306	-1.2598
0.469388	0.244898	-1.81774
0.469388	0.22449	-2.47269
0.469388	0.204082	-3.23405
0.469388	0.183673	-4.1124
0.469388	0.163265	-5.11972
0.469388	0.142857	-6.26957
0.469388	0.122449	-7.5774
0.469388	0.102041	-9.06083
0.469388	0.0816327	-10.74
0.469388	0.0612245	-12.6381
0.469388	0.0408163	-14.7818
0.469388	0.0204082	-17.202
0.469388	0	-19.9346
0.44898	1	-6.24009
0.44898	0.979592	-6.54044
0.44898	0.959184	-6.65538
0.44898	0.938776	-6.63263
0.44898	0.918367	-6.50665
0.44898	0.897959	-6.30291
0.44898	0.877551	-6.04068
0.44898	0.857143	-5.73476
0.44898	0.836735	-5.39676
0.44898	0.816327	-5.0359
0.44898	0.795918	-4.65964
0.44898	0.77551	-4.27409
0.44898	0.755102	-3.88434
0.44898	0.734694	-3.49472
0.44898	0.714286	-3.10895
0.44898	0.693878	-2.73028
0.44898	0.673469	-2.36165
0.44898	0.653061	-2.00571
0.44898	0.632653	-1.66497
0.44898	0.612245	-1.34178
0.44898	0.591837	-1.03844
0.44898	0.571429	-0.757228
0.44898	0.55102	-0.50044
0.44898	0.530612	-0.270429
0.44898	0.510204	-0.0696396
0.44898	0.489796	0.0993515
0.44898	0.469388	0.233802
0.44898	0.44898	0.330767
0.44898	0.428571	0.387056
0.44898	0.408163	0.399193
0.44898	0.387755	0.363367
0.44898	0.367347	0.275383
0.44898	0.346939	0.130599
0.44898	0.326531	-0.0761367
0.44898	0.306122	-0.350563
0.44898	0.285714	-0.699094
0.44898	0.265306	-1.12892
0.44898	0.244898	-1.64811
0.44898	0.22449	-2.26578
0.44898	0.204082	-2.99222
0.44898	0.183673	-3.83909
0.44898	0.163265	-4.81966
0.44898	0.142857	-5.94906
0.44898	0.122449	-7.24458
0.44898	0.102041	-8.72609
0.44898	0.0816327	-10.4164
0.44898	0.0612245	-12.3421
0.44898	0.0408163	-14.5337
0.44898	0.0204082	-17.0269
0.44898	0	-19.8637
0.428571	1	-6.14367
0.428571	0.979592	-6.47616
0.428571	0.959184	-6.62707
0.428571	0.938776	-6.64169
0.428571	0.918367	-6.55294
0.428571	0.897959	-6.38534
0.428571	0.877551	-6.15749
0.428571	0.857143	-5.88377
0.428571	0.836735	-5.57548
0.428571	0.816327	-5.24166
0.428571	0.795918	-4.88962
0.428571	0.77551	-4.52541
0.428571	0.755102	-4.15404
0.428571	0.734694	-3.77981
0.428571	0.714286	-3.40641
0.428571	0.693878	-3.0371
0.428571	0.673469	-2.67479
0.428571	0.653061	-2.32216
0.428571	0.632653	-1.9817
0.428571	0.612245	-1.6558
0.428571	0.591837	-1.34676
0.428571	0.571429	-1.05689
0.428571	0.55102	-0.788507
0.428571	0.530612	-0.544008
0.428571	0.510204	-0.325881
0.428571	0.489796	-0.136758
0.428571	0.469388	0.02055
0.428571	0.44898	0.143012
0.428571	0.428571	0.227334
0.428571	0.408163	0.269912
0.428571	0.387755	0.266778
0.428571	0.367347	0.213545
0.428571	0.346939	0.105338
0.428571	0.326531	-0.0632797
0.428571	0.306122	-0.298395
0.428571	0.285714	-0.60684
0.428571	0.265306	-0.996316
0.428571	0.244898	-1.47552
0.428571	0.22449	-2.05431
0.428571	0.204082	-2.7439
0.428571	0.183673	-3.55706
0.428571	0.163265	-4.5084
0.428571	0.142857	-5.6147
0.428571	0.122449	-6.89525
0.428571	0.102041	-8.37235
0.428571	0.0816327	-10.0719
0.428571	0.0612245	-12.0239
0.428571	0.0408163	-14.2636
0.428571	0.0204082	-16.8323
0.428571	0	-19.7786
0.408163	1	-6.04931
0.408163	0.979592	-6.411
0.408163	0.959184	-6.59503
0.408163	0.938776	-6.64438
0.408163	0.918367	-6.59053
0.408163	0.897959	-6.45701
0.408163	0.877551	-6.26179
0.408163	0.857143	-6.0188
0.408163	0.836735	-5.73906
0.408163	0.816327	-5.43139
0.408163	0.795918	-5.10295
0.408163	0.77551	-4.75969
0.408163	0.755102	-4.40655
0.408163	0.734694	-4.04777
0.408163	0.714286	-3.68701
0.408163	0.693878	-3.3275
0.408163	0.673469	-2.97213
0.408163	0.653061	-2.62356
0.408163	0.632653	-2.28429
0.408163	0.612245	-1.95667
0.408163	0.591837	-1.64303
0.408163	0.571429	-1.34568
0.408163	0.55102	-1.06693
0.408163	0.530612	-0.8092
0.408163	0.510204	-0.574998
0.408163	0.489796	-0.366988
0.408163	0.469388	-0.188022
0.408163	0.44898	-0.0411905
0.408163	0.428571	0.070139
0.408163	0.408163	0.142264
0.408163	0.387755	0.171092
0.408163	0.367347	0.152075
0.408163	0.346939	0.080139
0.408163	0.326531	-0.0504067
0.408163	0.306122	-0.245963
0.408163	0.285714	-0.513755
0.408163	0.265306	-0.861968
0.408163	0.244898	-1.2999
0.408163	0.22449	-1.83816
0.408163	0.204082	-2.48887
0.408163	0.183673	-3.26595
0.408163	0.163265	-4.18539
0.408163	0.142857	-5.26571
0.408163	0.122449	-6.52835
0.408163	0.102041	-7.99824
0.408163	0.0816327	-9.70456
0.408163	0.0612245	-11.6815
0.408163	0.0408163	-13.9693
0.408163	0.0204082	-16.6157
0.408163	0	-19.6776
0.387755	1	-5.95706
0.387755	0.979592	-6.34527
0.387755	0.959184	-6.55982
0.387755	0.938776	-6.64149
0.387755	0.918367	-6.62036
0.387755	0.897959	-6.519
0.387755	0.877551	-6.35475
0.387755	0.857143	-6.14112
0.387755	0.836735	-5.8888
0.387755	0.816327	-5.6064
0.387755	0.795918	-5.30093
0.387755	0.77551	-4.97821
0.387755	0.755102	-4.6431
0.387755	0.734694	-4.29978
0.387755	0.714286	-3.95186
0.387755	0.693878	-3.60251
0.387755	0.673469	-3.25461
0.387755	0.653061	-2.91078
0.387755	0.632653	-2.57349
0.387755	0.612245	-2.24507
0.387755	0.591837	-1.92784
0.387755	0.571429	-1.62408
0.387755	0.55102	-1.33611
0.387755	0.530612	-1.06633
0.387755	0.510204	-0.817241
0.387755	0.489796	-0.591524
0.387755	0.469388	-0.392046
0.387755	0.44898	-0.221927
0.387755	0.428571	-0.0845809
0.387755	0.408163	0.0162219
0.387755	0.387755	0.0762965
0.387755	0.367347	0.0909701
0.387755	0.346939	0.0550007
0.387755	0.326531	-0.0375178
0.387755	0.306122	-0.193266
0.387755	0.285714	-0.419827
0.387755	0.265306	-0.725842
0.387755	0.244898	-1.12119
0.387755	0.22449	-1.61719
0.387755	0.204082	-2.2269
0.387755	0.183673	-2.96537
0.387755	0.163265	-3.85005
0.387755	0.142857	-4.90127
0.387755	0.122449	-6.14274
0.387755	0.102041	-7.60228
0.387755	0.0816327	-9.31266
0.387755	0.0612245	-11.3127
0.387755	0.0408163	-13.6484
0.387755	0.0204082	-16.3749
0.387755	0	-19.5585
0.367347	1	-5.86691
0.367347	0.979592	-6.27924
0.367347	0.959184	-6.52193
0.367347	0.938776	-6.6337
0.367347	0.918367	-6.64325
0.367347	0.897959	-6.57227
0.367347	0.877551	-6.43744
0.367347	0.857143	-6.25184
0.367347	0.836735	-6.02586
0.367347	0.816327	-5.76787
0.367347	0.795918	-5.48474
0.367347	0.77551	-5.18213
0.367347	0.755102	-4.86483
0.367347	0.734694	-4.53694
0.367347	0.714286	-4.20198
0.367347	0.693878	-3.86311
0.367347	0.673469	-3.52312
0.367347	0.653061	-3.18462
0.367347	0.632653	-2.85002
0.367347	0.612245	-2.52164
0.367347	0.591837	-2.20174
0.367347	0.571429	-1.89257
0.367347	0.55102	-1.59644
0.367347	0.530612	-1.3157
0.367347	0.510204	-1.05285
0.367347	0.489796	-0.810545
0.367347	0.469388	-0.591648
0.367347	0.44898	-0.39928
0.367347	0.428571	-0.236876
0.367347	0.408163	-0.10824
0.367347	0.387755	-0.017618
0.367347	0.367347	0.0302267
0.367347	0.346939	0.0299231
0.367347	0.326531	-0.024613
0.367347	0.306122	-0.140302
0.367347	0.285714	-0.325048
0.367347	0.265306	-0.587907
0.367347	0.244898	-0.939301
0.367347	0.22449	-1.39126
0.367347	0.204082	-1.95773
0.367347	0.183673	-2.65492
0.367347	0.163265	-3.50177
0.367347	0.142857	-4.52047
0.367347	0.122449	-5.73718
0.367347	0.102041	-7.1828
0.367347	0.0816327	-8.89407
0.367347	0.0612245	-10.9149
0.367347	0.0408163	-13.2979
0.367347	0.0204082	-16.1068
0.367347	0	-19.4188
0.346939	1	-5.77886
0.346939	0.979592	-6.21313
0.346939	0.959184	-6.48178
0.346939	0.938776	-6.6216
0.346939	0.918367	-6.65996
0.346939	0.897959	-6.61766
0.346939	0.877551	-6.51078
0.346939	0.857143	-6.35196
0.346939	0.836735	-6.15128
0.346939	0.816327	-5.91688
0.346939	0.795918	-5.65544
0.346939	0.77551	-5.37251
0.346939	0.755102	-5.07277
0.346939	0.734694	-4.76022
0.346939	0.714286	-4.43832
0.346939	0.693878	-4.11015
0.346939	0.673469	-3.77848
0.346939	0.653061	-3.44582
0.346939	0.632653	-3.11456
0.346939	0.612245	-2.78696
0.346939	0.591837	-2.46523
0.346939	0.571429	-2.15158
0.346939	0.55102	-1.84827
0.346939	0.530612	-1.55761
0.346939	0.510204	-1.28205
0.346939	0.489796	-1.02422
0.346939	0.469388	-0.786949
0.346939	0.44898	-0.573331
0.346939	0.428571	-0.386794
0.346939	0.408163	-0.231147
0.346939	0.387755	-0.110662
0.346939	0.367347	-0.0301577
0.346939	0.346939	0.00490608
0.346939	0.326531	-0.0116923
0.346939	0.306122	-0.0870706
0.346939	0.285714	-0.229406
0.346939	0.265306	-0.448132
0.346939	0.244898	-0.75417
0.346939	0.22449	-1.16022
0.346939	0.204082	-1.68109
0.346939	0.183673	-2.33417
0.346939	0.163265	-3.13987
0.346939	0.142857	-4.12236
0.346939	0.122449	-5.31033
0.346939	0.102041	-6.73801
0.346939	0.0816327	-8.44647
0.346939	0.0612245	-10.4853
0.346939	0.0408163	-12.9146
0.346939	0.0204082	-15.8079
0.346939	0	-19.2557
0.326531	1	-5.6929
0.326531	0.979592	-6.14711
0.326531	0.959184	-6.43975
0.326531	0.938776	-6.60571
0.326531	0.918367	-6.67112
0.326531	0.897959	-6.65594
0.326531	0.877551	-6.57562
0.326531	0.857143	-6.4424
0.326531	0.836735	-6.26601
0.326531	0.816327	-6.05439
0.326531	0.795918	-5.81402
0.326531	0.77551	-5.55033
0.326531	0.755102	-5.26786
0.326531	0.734694	-4.97054
0.326531	0.714286	-4.66174
0.326531	0.693878	-4.34448
0.326531	0.673469	-4.02143
0.326531	0.653061	-3.69508
0.326531	0.632653	-3.36772
0.326531	0.612245	-3.04158
0.326531	0.591837	-2.7188
0.326531	0.571429	-2.40152
0.326531	0.55102	-2.09195
0.326531	0.530612	-1.79233
0.326531	0.510204	-1.50507
0.326531	0.489796	-1.23272
0.326531	0.469388	-0.978067
0.326531	0.44898	-0.744159
0.326531	0.428571	-0.534383
0.326531	0.408163	-0.352525
0.326531	0.387755	-0.202847
0.326531	0.367347	-0.0901857
0.326531	0.346939	-0.0200505
0.326531	0.326531	0.00124445
0.326531	0.306122	-0.0335688
0.326531	0.285714	-0.132893
0.326531	0.265306	-0.306485
0.326531	0.244898	-0.565719
0.326531	0.22449	-0.923914
0.326531	0.204082	-1.39673
0.326531	0.183673	-2.00266
0.326531	0.163265	-2.76366
0.326531	0.142857	-3.70589
0.326531	0.122449	-4.8607
0.326531	0.102041	-6.2659
0.326531	0.0816327	-7.96727
0.326531	0.0612245	-10.0207
0.326531	0.0408163	-12.4948
0.326531	0.0204082	-15.4745
0.326531	0	-19.0658
0.306122	1	-5.60901
0.306122	0.979592	-6.08136
0.306122	0.959184	-6.39614
0.306122	0.938776	-6.58649
0.306122	0.918367	-6.67733
0.306122	0.897959	-6.68778
0.306122	0.877551	-6.63273
0.306122	0.857143	-6.52395
0.306122	0.836735	-6.37091
0.306122	0.816327	-6.18127
0.306122	0.795918	-5.96137
0.306122	0.77551	-5.71645
0.306122	0.755102	-5.45097
0.306122	0.734694	-5.16873
0.306122	0.714286	-4.87305
0.306122	0.693878	-4.56682
0.306122	0.673469	-4.25268
0.306122	0.653061	-3.93303
0.306122	0.632653	-3.6101
0.306122	0.612245	-3.28603
0.306122	0.591837	-2.9629
0.306122	0.571429	-2.64278
0.306122	0.55102	-2.3278
0.306122	0.530612	-2.02014
0.306122	0.510204	-1.72211
0.306122	0.489796	-1.4362
0.306122	0.469388	-1.16512
0.306122	0.44898	-0.91184
0.306122	0.428571	-0.67969
0.306122	0.408163	-0.472397
0.306122	0.387755	-0.294183
0.306122	0.367347	-0.14986
0.306122	0.346939	-0.0449468
0.306122	0.326531	0.0141972
0.306122	0.306122	0.0202049
0.306122	0.285714	-0.035497
0.306122	0.265306	-0.162931
0.306122	0.244898	-0.373867
0.306122	0.22449	-0.682188
0.306122	0.204082	-1.10435
0.306122	0.183673	-1.65993
0.306122	0.163265	-2.37239
0.306122	0.142857	-3.26994
0.306122	0.122449	-4.38671
0.306122	0.102041	-5.76426
0.306122	0.0816327	-7.45355
0.306122	0.0612245	-9.51744
0.306122	0.0408163	-12.0342
0.306122	0.0204082	-15.1018
0.306122	0	-18.8448
0.285714	1	-5.52715
0.285714	0.979592	-6.01599
0.285714	0.959184	-6.35125
0.285714	0.938776	-6.56435
0.285714	0.918367	-6.6791
0.285714	0.897959	-6.7138
0.285714	0.877551	-6.68277
0.285714	0.857143	-6.59737
0.285714	0.836735	-6.46675
0.285714	0.816327	-6.29834
0.285714	0.795918	-6.09828
0.285714	0.77551	-5.87169
0.285714	0.755102	-5.62289
0.285714	0.734694	-5.35558
0.285714	0.714286	-5.07297
0.285714	0.693878	-4.7779
0.285714	0.673469	-4.47289
0.285714	0.653061	-4.16029
0.285714	0.632653	-3.84223
0.285714	0.612245	-3.52079
0.285714	0.591837	-3.19796
0.285714	0.571429	-2.87573
0.285714	0.55102	-2.55614
0.285714	0.530612	-2.24128
0.285714	0.510204	-1.93337
0.285714	0.489796	-1.63481
0.285714	0.469388	-1.34821
0.285714	0.44898	-1.07645
0.285714	0.428571	-0.82276
0.285714	0.408163	-0.590789
0.285714	0.387755	-0.384679
0.285714	0.367347	-0.209184
0.285714	0.346939	-0.0697832
0.285714	0.326531	0.027166
0.285714	0.306122	0.0742524
0.285714	0.285714	0.0627923
0.285714	0.265306	-0.0174383
0.285714	0.244898	-0.178535
0.285714	0.22449	-0.434875
0.285714	0.204082	-0.803639
0.285714	0.183673	-1.30546
0.285714	0.163265	-1.96525
0.285714	0.142857	-2.81329
0.285714	0.122449	-3.88657
0.285714	0.102041	-5.23066
0.285714	0.0816327	-6.90204
0.285714	0.0612245	-8.97133
0.285714	0.0408163	-11.5276
0.285714	0.0204082	-14.6844
0.285714	0	-18.5879
0.265306	1	-5.44728
0.265306	0.979592	-5.95112
0.265306	0.959184	-6.30529
0.265306	0.938776	-6.53966
0.265306	0.918367	-6.67689
0.265306	0.897959	-6.73454
0.265306	0.877551	-6.72636
0.265306	0.857143	-6.66331
0.265306	0.836735	-6.55423
0.265306	0.816327	-6.40631
0.265306	0.795918	-6.22551
0.265306	0.77551	-6.01679
0.265306	0.755102	-5.78435
0.265306	0.734694	-5.53178
0.265306	0.714286	-5.2622
0.265306	0.693878	-4.97834
0.265306	0.673469	-4.68267
0.265306	0.653061	-4.3774
0.265306	0.632653	-4.06463
0.265306	0.612245	-3.74632
0.265306	0.591837	-3.42438
0.265306	0.571429	-3.10072
0.265306	0.55102	-2.77725
0.265306	0.530612	-2.45599
0.265306	0.510204	-2.13904
0.265306	0.489796	-1.8287
0.265306	0.469388	-1.52744
0.265306	0.44898	-1.23805
0.265306	0.428571	-0.963637
0.265306	0.408163	-0.707723
0.265306	0.387755	-0.474346
0.265306	0.367347	-0.268159
0.265306	0.346939	-0.0945596
0.265306	0.326531	0.0401508
0.265306	0.306122	0.128575
0.265306	0.285714	0.161986
0.265306	0.265306	0.130029
0.265306	0.244898	0.020363
0.265306	0.22449	-0.181804
0.265306	0.204082	-0.494295
0.265306	0.183673	-0.938709
0.265306	0.163265	-1.54138
0.265306	0.142857	-2.33462
0.265306	0.122449	-3.35837
0.265306	0.102041	-4.66236
0.265306	0.0816327	-6.30905
0.265306	0.0612245	-8.3776
0.265306	0.0408163	-10.9694
0.265306	0.0204082	-14.2158
0.265306	0	-18.289
0.244898	1	-5.36936
0.244898	0.979592	-5.88683
0.244898	0.959184	-6.2585
0.244898	0.938776	-6.51271
0.244898	0.918367	-6.67111
0.244898	0.897959	-6.75049
0.244898	0.877551	-6.76406
0.244898	0.857143	-6.72238
0.244898	0.836735	-6.63399
0.244898	0.816327	-6.50585
0.244898	0.795918	-6.34372
0.244898	0.77551	-6.15243
0.244898	0.755102	-5.93603
0.244898	0.734694	-5.698
0.244898	0.714286	-5.44137
0.244898	0.693878	-5.16877
0.244898	0.673469	-4.88257
0.244898	0.653061	-4.58491
0.244898	0.632653	-4.27778
0.244898	0.612245	-3.96305
0.244898	0.591837	-3.64255
0.244898	0.571429	-3.31807
0.244898	0.55102	-2.99143
0.244898	0.530612	-2.66451
0.244898	0.510204	-2.33932
0.244898	0.489796	-2.018
0.244898	0.469388	-1.70293
0.244898	0.44898	-1.39672
0.244898	0.428571	-1.10236
0.244898	0.408163	-0.823222
0.244898	0.387755	-0.563194
0.244898	0.367347	-0.326789
0.244898	0.346939	-0.119276
0.244898	0.326531	0.0531517
0.244898	0.306122	0.183176
0.244898	0.285714	0.262094
0.244898	0.265306	0.279506
0.244898	0.244898	0.222912
0.244898	0.22449	0.0772047
0.244898	0.204082	-0.175982
0.244898	0.183673	-0.559112
0.244898	0.163265	-1.09985
0.244898	0.142857	-1.83251
0.244898	0.122449	-2.79998
0.244898	0.102041	-4.05634
0.244898	0.0816327	-5.67041
0.244898	0.0612245	-7.73075
0.244898	0.0408163	-10.3526
0.244898	0.0204082	-13.688
0.244898	0	-17.9407
0.22449	1	-5.29336
0.22449	0.979592	-5.82319
0.22449	0.959184	-6.21104
0.22449	0.938776	-6.48381
0.22449	0.918367	-6.66213
0.22449	0.897959	-6.76208
0.22449	0.877551	-6.79636
0.22449	0.857143	-6.77513
0.22449	0.836735	-6.70662
0.22449	0.816327	-6.59757
0.22449	0.795918	-6.45355
0.22449	0.77551	-6.27923
0.22449	0.755102	-6.07854
0.22449	0.734694	-5.85485
0.22449	0.714286	-5.61106
0.22449	0.693878	-5.34973
0.22449	0.673469	-5.07313
0.22449	0.653061	-4.78329
0.22449	0.632653	-4.48212
0.22449	0.612245	-4.1714
0.22449	0.591837	-3.85283
0.22449	0.571429	-3.5281
0.22449	0.55102	-3.19892
0.22449	0.530612	-2.86705
0.22449	0.510204	-2.53436
0.22449	0.489796	-2.20286
0.22449	0.469388	-1.87476
0.22449	0.44898	-1.55253
0.22449	0.428571	-1.23898
0.22449	0.408163	-0.93731
0.22449	0.387755	-0.651231
0.22449	0.367347	-0.385076
0.22449	0.346939	-0.143934
0.22449	0.326531	0.0661687
0.22449	0.306122	0.238055
0.22449	0.285714	0.363129
0.22449	0.265306	0.431029
0.22449	0.244898	0.429202
0.22449	0.22449	0.342337
0.22449	0.204082	0.151651
0.22449	0.183673	-0.166062
0.22449	0.163265	-0.639676
0.22449	0.142857	-1.3054
0.22449	0.122449	-2.20907
0.22449	0.102041	-3.4092
0.22449	0.0816327	-4.98138
0.22449	0.0612245	-7.0244
0.22449	0.0408163	-9.66915
0.22449	0.0204082	-13.0918
0.22449	0	-17.5338
0.204082	1	-5.21922
0.204082	0.979592	-5.76027
0.204082	0.959184	-6.16308
0.204082	0.938776	-6.45319
0.204082	0.918367	-6.65028
0.204082	0.897959	-6.76973
0.204082	0.877551	-6.82373
0.204082	0.857143	-6.82205
0.204082	0.836735	-6.77265
0.204082	0.816327	-6.68202
0.204082	0.795918	-6.55556
0.204082	0.77551	-6.39777
0.204082	0.755102	-6.21246
0.204082	0.734694	-6.00288
0.204082	0.714286	-5.77183
0.204082	0.693878	-5.52176
0.204082	0.673469	-5.25484
0.204082	0.653061	-4.97302
0.204082	0.632653	-4.67809
0.204082	0.612245	-4.37173
0.204082	0.591837	-4.05555
0.204082	0.571429	-3.73111
0.204082	0.55102	-3.39999
0.204082	0.530612	-3.06383
0.204082	0.510204	-2.72435
0.204082	0.489796	-2.3834
0.204082	0.469388	-2.04303
0.204082	0.44898	-1.70554
0.204082	0.428571	-1.37353
0.204082	0.408163	-1.05001
0.204082	0.387755	-0.738469
0.204082	0.367347	-0.443022
0.204082	0.346939	-0.168532
0.204082	0.326531	0.0792019
0.204082	0.306122	0.293216
0.204082	0.285714	0.465101
0.204082	0.265306	0.584636
0.204082	0.244898	0.639325
0.204082	0.22449	0.613788
0.204082	0.204082	0.488969
0.204082	0.183673	0.241086
0.204082	0.163265	-0.159782
0.204082	0.142857	-0.751607
0.204082	0.122449	-1.58305
0.204082	0.102041	-2.71714
0.204082	0.0816327	-4.23653
0.204082	0.0612245	-6.25112
0.204082	0.0408163	-8.90938
0.204082	0.0204082	-12.4156
[truncated: 501 more rows]

## Sheet: Fig_2_e_exp
asym_GS	asym_ES	contrast_pct
0.973467	0.927493	30
0.988059	0.852251	9
0.954561	0.603823	4
0.993658	0.92616	10
0.825145	0.490278	4
0.99361	0.946387	12
