# Supplementary material for: A single spin in hexagonal boron nitride for vectorial quantum magnetometry
Source: Nat Commun. 2025 May 28;16:4947. doi: 10.1038/s41467-025-59642-0 (PMC12119844; doi:10.1038/s41467-025-59642-0)
Supplement: Supplementary file 3 — Source Data [file 41467_2025_59642_MOESM3_ESM.zip › source_data_fig3.xls]

## Sheet: Fig_3_a_Energy_fit
angle_deg	resonance_frequency_fA_GHz	resonance_frequency_fB_GHz	resonance_frequency_fC_GHz
0	2.85866	0.597668	3.45633
1	2.85783	0.598965	3.4568
2	2.85534	0.602841	3.45818
3	2.85122	0.609244	3.46046
4	2.8455	0.61809	3.46359
5	2.83825	0.629272	3.46753
6	2.82953	0.64266	3.47219
7	2.81941	0.658113	3.47753
8	2.80797	0.675479	3.48345
9	2.79528	0.694604	3.48989
10	2.78143	0.715336	3.49676
11	2.76648	0.737526	3.50401
12	2.75051	0.761033	3.51154
13	2.73358	0.785726	3.51931
14	2.71577	0.811481	3.52725
15	2.69712	0.838185	3.53531
16	2.67769	0.865734	3.54343
17	2.65753	0.894032	3.55157
18	2.63669	0.922994	3.55968
19	2.6152	0.952541	3.56774
20	2.59311	0.982603	3.57571
21	2.57044	1.01311	3.58355
22	2.54723	1.04402	3.59125
23	2.52351	1.07526	3.59877
24	2.4993	1.10679	3.60609
25	2.47463	1.13857	3.61321
26	2.44953	1.17056	3.62009
27	2.424	1.20272	3.62672
28	2.39808	1.23501	3.63309
29	2.37179	1.2674	3.63919
30	2.34513	1.29987	3.64501
31	2.31814	1.3324	3.65053
32	2.29081	1.36494	3.65575
33	2.26318	1.39749	3.66066
34	2.23525	1.43001	3.66526
35	2.20704	1.46249	3.66953
36	2.17857	1.49492	3.67348
37	2.14984	1.52726	3.6771
38	2.12088	1.5595	3.68038
39	2.0917	1.59163	3.68333
40	2.0623	1.62363	3.68594
41	2.03272	1.65549	3.6882
42	2.00295	1.68718	3.69013
43	1.97301	1.71869	3.69171
44	1.94293	1.75002	3.69295
45	1.9127	1.78114	3.69385
46	1.88236	1.81204	3.6944
47	1.85191	1.84271	3.69462
48	1.82137	1.87314	3.69451
49	1.79075	1.9033	3.69406
50	1.76008	1.93319	3.69327
51	1.72937	1.9628	3.69217
52	1.69864	1.9921	3.69074
53	1.66791	2.02109	3.689
54	1.63719	2.04975	3.68694
55	1.60652	2.07806	3.68458
56	1.57591	2.10602	3.68193
57	1.54538	2.1336	3.67899
58	1.51497	2.16079	3.67576
59	1.4847	2.18758	3.67227
60	1.45459	2.21394	3.66852
61	1.42467	2.23986	3.66453
62	1.39498	2.26532	3.6603
63	1.36555	2.2903	3.65585
64	1.33641	2.31478	3.65119
65	1.30761	2.33874	3.64635
66	1.27919	2.36215	3.64134
67	1.25117	2.385	3.63617
68	1.22363	2.40725	3.63088
69	1.19659	2.42889	3.62548
70	1.17011	2.44988	3.61999
71	1.14426	2.47019	3.61445
72	1.11908	2.48979	3.60888
73	1.09465	2.50866	3.6033
74	1.07102	2.52674	3.59776
75	1.04826	2.54402	3.59228
76	1.02645	2.56045	3.5869
77	1.00566	2.576	3.58166
78	0.985974	2.59061	3.57659
79	0.967462	2.60426	3.57173
80	0.950207	2.61691	3.56711
81	0.93429	2.6285	3.56279
82	0.919789	2.63901	3.5588
83	0.906781	2.64839	3.55517
84	0.895339	2.6566	3.55194
85	0.88553	2.66361	3.54914
86	0.877416	2.6694	3.54681
87	0.871047	2.67392	3.54497
88	0.866466	2.67717	3.54364
89	0.863705	2.67913	3.54284
90	0.862783	2.67978	3.54257
91	0.863705	2.67913	3.54284
92	0.866466	2.67717	3.54364
93	0.871047	2.67392	3.54497
94	0.877416	2.6694	3.54681
95	0.88553	2.66361	3.54914
96	0.895339	2.6566	3.55194
97	0.906781	2.64839	3.55517
98	0.919789	2.63901	3.5588
99	0.93429	2.6285	3.56279
100	0.950207	2.61691	3.56711
101	0.967462	2.60426	3.57173
102	0.985974	2.59061	3.57659
103	1.00566	2.576	3.58166
104	1.02645	2.56045	3.5869
105	1.04826	2.54402	3.59228
106	1.07102	2.52674	3.59776
107	1.09465	2.50866	3.6033
108	1.11908	2.48979	3.60888
109	1.14426	2.47019	3.61445
110	1.17011	2.44988	3.61999
111	1.19659	2.42889	3.62548
112	1.22363	2.40725	3.63088
113	1.25117	2.385	3.63617
114	1.27919	2.36215	3.64134
115	1.30761	2.33874	3.64635
116	1.33641	2.31478	3.65119
117	1.36555	2.2903	3.65585
118	1.39498	2.26532	3.6603
119	1.42467	2.23986	3.66453
120	1.45459	2.21394	3.66852
121	1.4847	2.18758	3.67227
122	1.51497	2.16079	3.67576
123	1.54538	2.1336	3.67899
124	1.57591	2.10602	3.68193
125	1.60652	2.07806	3.68458
126	1.63719	2.04975	3.68694
127	1.66791	2.02109	3.689
128	1.69864	1.9921	3.69074
129	1.72937	1.9628	3.69217
130	1.76008	1.93319	3.69327
131	1.79075	1.9033	3.69406
132	1.82137	1.87314	3.69451
133	1.85191	1.84271	3.69462
134	1.88236	1.81204	3.6944
135	1.9127	1.78114	3.69385
136	1.94293	1.75002	3.69295
137	1.97301	1.71869	3.69171
138	2.00295	1.68718	3.69013
139	2.03272	1.65549	3.6882
140	2.0623	1.62363	3.68594
141	2.0917	1.59163	3.68333
142	2.12088	1.5595	3.68038
143	2.14984	1.52726	3.6771
144	2.17857	1.49492	3.67348
145	2.20704	1.46249	3.66953
146	2.23525	1.43001	3.66526
147	2.26318	1.39749	3.66066
148	2.29081	1.36494	3.65575
149	2.31814	1.3324	3.65053
150	2.34513	1.29987	3.64501
151	2.37179	1.2674	3.63919
152	2.39808	1.23501	3.63309
153	2.424	1.20272	3.62672
154	2.44953	1.17056	3.62009
155	2.47463	1.13857	3.61321
156	2.4993	1.10679	3.60609
157	2.52351	1.07526	3.59877
158	2.54723	1.04402	3.59125
159	2.57044	1.01311	3.58355
160	2.59311	0.982603	3.57571
161	2.6152	0.952541	3.56774
162	2.63669	0.922994	3.55968
163	2.65753	0.894032	3.55157
164	2.67769	0.865734	3.54343
165	2.69712	0.838185	3.53531
166	2.71577	0.811481	3.52725
167	2.73358	0.785726	3.51931
168	2.75051	0.761033	3.51154
169	2.76648	0.737526	3.50401
170	2.78143	0.715336	3.49676
171	2.79528	0.694604	3.48989
172	2.80797	0.675479	3.48345
173	2.81941	0.658113	3.47753
174	2.82953	0.64266	3.47219
175	2.83825	0.629272	3.46753
176	2.8455	0.61809	3.46359
177	2.85122	0.609244	3.46046
178	2.85534	0.602841	3.45818
179	2.85783	0.598965	3.4568
180	2.85866	0.597668	3.45633

## Sheet: Fig_3_a_Energy
angle_deg	resonance_frequency_fA_GHz	resonance_frequency_fB_GHz	resonance_frequency_fC_GHz
58		2.15339
64		2.29411
70		2.39356
76		2.48764
82		2.55054
88		2.59065
94		2.59691
96.4		2.58883
100		2.56581
112		2.42299
130		2.05551
142		1.72341
58			3.37179
70			3.37928
82			3.34092
130			3.74179
142			3.83134
58	1.24486
64	1.12102
70	0.988258
76	0.874557
82	0.802905
88	0.76857
94	0.791919
96.4	0.812813
100	0.863979
112	1.12086
130	1.68026

## Sheet: Fig_3_a_Contrast
angle_deg	normalised_contrast_fA	normalised_contrast_fB	normalised_contrast_fC
58		0.420005
64		0.601787
70		0.511865
76		0.753356
82		0.804857
88		0.403809
94		0.719767
96.4		0.712178
100		0.619263
112		0.482817
130		0.492396
142		0.267357
58			0.183366
70			0.0536198
82			0.0065819
130			0.0973022
142			0.124894
58	0.0624801
64	0.186351
70	0.262376
76	0.529285
82	0.785771
88	0.479851
94	0.848771
96.4	0.937252
100	0.59879
112	0.200726
130	0.0617221

## Sheet: Fig3_b_fA
B1_mT	B2_mT	contrast_pct
0	0	1
0	4.08163	0.213999
0	8.16327	0.0649819
0	12.2449	0.0300842
0	16.3265	0.0171732
0	20.4082	0.0110668
0	24.4898	0.00771423
0	28.5714	0.00568051
0	32.6531	0.00435558
0	36.7347	0.00344494
0	40.8163	0.00279244
0	44.898	0.00230904
0	48.9796	0.00194103
0	53.0612	0.00165442
0	57.1429	0.00142688
0	61.2245	0.00124323
0	65.3061	0.00109286
0	69.3878	0.000968205
0	73.4694	0.403093
0	77.551	0.403797
0	81.6327	0.40443
0	85.7143	0.405004
0	89.7959	0.405525
0	93.8776	0.406001
0	97.9592	0.406437
0	102.041	0.406838
0	106.122	0.407209
0	110.204	0.407552
0	114.286	0.40787
0	118.367	0.408167
0	122.449	0.408443
0	126.531	0.408702
0	130.612	0.408945
0	134.694	0.409173
0	138.776	0.409387
0	142.857	0.409589
0	146.939	0.40978
0	151.02	0.409961
0	155.102	0.410132
0	159.184	0.410295
0	163.265	0.410449
0	167.347	0.410596
0	171.429	0.410735
0	175.51	0.410869
0	179.592	0.410996
0	183.673	0.411117
0	187.755	0.411234
0	191.837	0.411345
0	195.918	0.411452
0	200	0.411554
4.08163	0	1
4.08163	4.08163	0.22899
4.08163	8.16327	0.0705184
4.08163	12.2449	0.0327077
4.08163	16.3265	0.0186446
4.08163	20.4082	0.011974
4.08163	24.4898	0.00830031
4.08163	28.5714	0.00606097
4.08163	32.6531	0.00458938
4.08163	36.7347	0.00356166
4.08163	40.8163	0.00280326
4.08163	44.898	0.00221027
4.08163	48.9796	0.00171263
4.08163	53.0612	0.00125382
4.08163	57.1429	0.000779193
4.08163	61.2245	0.000258736
4.08163	65.3061	7.45152e-05
4.08163	69.3878	0.00592215
4.08163	73.4694	0.0624063
4.08163	77.551	0.186795
4.08163	81.6327	0.276013
4.08163	85.7143	0.323717
4.08163	89.7959	0.350014
4.08163	93.8776	0.365692
4.08163	97.9592	0.375749
4.08163	102.041	0.382604
4.08163	106.122	0.387513
4.08163	110.204	0.391173
4.08163	114.286	0.393993
4.08163	118.367	0.396227
4.08163	122.449	0.398038
4.08163	126.531	0.399535
4.08163	130.612	0.400792
4.08163	134.694	0.401864
4.08163	138.776	0.402789
4.08163	142.857	0.403596
4.08163	146.939	0.404306
4.08163	151.02	0.404937
4.08163	155.102	0.405501
4.08163	159.184	0.406009
4.08163	163.265	0.406469
4.08163	167.347	0.406887
4.08163	171.429	0.40727
4.08163	175.51	0.407621
4.08163	179.592	0.407946
4.08163	183.673	0.408246
4.08163	187.755	0.408524
4.08163	191.837	0.408783
4.08163	195.918	0.409026
4.08163	200	0.409252
8.16327	0	1
8.16327	4.08163	0.273545
8.16327	8.16327	0.087982
8.16327	12.2449	0.0410985
8.16327	16.3265	0.0233707
8.16327	20.4082	0.0148914
8.16327	24.4898	0.0101871
8.16327	28.5714	0.00729109
8.16327	32.6531	0.00535839
8.16327	36.7347	0.00397562
8.16327	40.8163	0.00291843
8.16327	44.898	0.00205434
8.16327	48.9796	0.00130297
8.16327	53.0612	0.000631511
8.16327	57.1429	0.00010805
8.16327	61.2245	0.000141823
8.16327	65.3061	0.00239806
8.16327	69.3878	0.0124814
8.16327	73.4694	0.0420343
8.16327	77.551	0.096034
8.16327	81.6327	0.158825
8.16327	85.7143	0.213569
8.16327	89.7959	0.255579
8.16327	93.8776	0.286611
8.16327	97.9592	0.30954
8.16327	102.041	0.326731
8.16327	106.122	0.339867
8.16327	110.204	0.350103
8.16327	114.286	0.358228
8.16327	118.367	0.364787
8.16327	122.449	0.370165
8.16327	126.531	0.374634
8.16327	130.612	0.378395
8.16327	134.694	0.381594
8.16327	138.776	0.384343
8.16327	142.857	0.386726
8.16327	146.939	0.388808
8.16327	151.02	0.390641
8.16327	155.102	0.392265
8.16327	159.184	0.393713
8.16327	163.265	0.395011
8.16327	167.347	0.39618
8.16327	171.429	0.397237
8.16327	175.51	0.398198
8.16327	179.592	0.399075
8.16327	183.673	0.399878
8.16327	187.755	0.400616
8.16327	191.837	0.401295
8.16327	195.918	0.401924
8.16327	200	0.402506
12.2449	0	1
12.2449	4.08163	0.344583
12.2449	8.16327	0.119377
12.2449	12.2449	0.056653
12.2449	16.3265	0.0322242
12.2449	20.4082	0.0203813
12.2449	24.4898	0.0137513
12.2449	28.5714	0.009635
12.2449	32.6531	0.0068626
12.2449	36.7347	0.00486125
12.2449	40.8163	0.00332546
12.2449	44.898	0.00208783
12.2449	48.9796	0.00107321
12.2449	53.0612	0.000307878
12.2449	57.1429	3.31432e-06
12.2449	61.2245	0.000786979
12.2449	65.3061	0.0041851
12.2449	69.3878	0.0132078
12.2449	73.4694	0.0318669
12.2449	77.551	0.0621232
12.2449	81.6327	0.1009
12.2449	85.7143	0.142003
12.2449	89.7959	0.18037
12.2449	93.8776	0.213663
12.2449	97.9592	0.241524
12.2449	102.041	0.264502
12.2449	106.122	0.283402
12.2449	110.204	0.299002
12.2449	114.286	0.311961
12.2449	118.367	0.322813
12.2449	122.449	0.331975
12.2449	126.531	0.339773
12.2449	130.612	0.346465
12.2449	134.694	0.352249
12.2449	138.776	0.357285
12.2449	142.857	0.361697
12.2449	146.939	0.365587
12.2449	151.02	0.369037
12.2449	155.102	0.372111
12.2449	159.184	0.374864
12.2449	163.265	0.377341
12.2449	167.347	0.379579
12.2449	171.429	0.381608
12.2449	175.51	0.383456
12.2449	179.592	0.385144
12.2449	183.673	0.38669
12.2449	187.755	0.388111
12.2449	191.837	0.38942
12.2449	195.918	0.39063
12.2449	200	0.391751
16.3265	0	1
16.3265	4.08163	0.433703
16.3265	8.16327	0.166363
16.3265	12.2449	0.0811593
16.3265	16.3265	0.0464504
16.3265	20.4082	0.0292908
16.3265	24.4898	0.0195833
16.3265	28.5714	0.0135199
16.3265	32.6531	0.0094265
16.3265	36.7347	0.00648078
16.3265	40.8163	0.00424962
16.3265	44.898	0.00250547
16.3265	48.9796	0.00115853
16.3265	53.0612	0.00025447
16.3265	57.1429	3.15247e-05
16.3265	61.2245	0.00104435
16.3265	65.3061	0.00433098
16.3265	69.3878	0.011474
16.3265	73.4694	0.0242387
16.3265	77.551	0.043636
16.3265	81.6327	0.0690227
16.3265	85.7143	0.0982053
16.3265	89.7959	0.128498
16.3265	93.8776	0.15773
16.3265	97.9592	0.184616
16.3265	102.041	0.208627
16.3265	106.122	0.229717
16.3265	110.204	0.248091
16.3265	114.286	0.264051
16.3265	118.367	0.27792
16.3265	122.449	0.289999
16.3265	126.531	0.300556
16.3265	130.612	0.309818
16.3265	134.694	0.317981
16.3265	138.776	0.325206
16.3265	142.857	0.331629
16.3265	146.939	0.337363
16.3265	151.02	0.342502
16.3265	155.102	0.347127
16.3265	159.184	0.351304
16.3265	163.265	0.35509
16.3265	167.347	0.358533
16.3265	171.429	0.361674
16.3265	175.51	0.364548
16.3265	179.592	0.367185
16.3265	183.673	0.369611
16.3265	187.755	0.371849
16.3265	191.837	0.373917
16.3265	195.918	0.375834
16.3265	200	0.377614
20.4082	0	1
20.4082	4.08163	0.528522
20.4082	8.16327	0.228486
20.4082	12.2449	0.116067
20.4082	16.3265	0.0673568
20.4082	20.4082	0.0426077
20.4082	24.4898	0.0284173
20.4082	28.5714	0.019501
20.4082	32.6531	0.0134811
20.4082	36.7347	0.00917592
20.4082	40.8163	0.00595966
20.4082	44.898	0.00350046
20.4082	48.9796	0.00165276
20.4082	53.0612	0.000426494
20.4082	57.1429	3.55764e-06
20.4082	61.2245	0.000783531
20.4082	65.3061	0.00342508
20.4082	69.3878	0.00881408
20.4082	73.4694	0.0178734
20.4082	77.551	0.0312091
20.4082	81.6327	0.0487642
20.4082	85.7143	0.0697376
20.4082	89.7959	0.0928403
20.4082	93.8776	0.116701
20.4082	97.9592	0.140181
20.4082	102.041	0.162498
20.4082	106.122	0.183211
20.4082	110.204	0.202137
20.4082	114.286	0.219264
20.4082	118.367	0.234676
20.4082	122.449	0.248509
20.4082	126.531	0.260914
20.4082	130.612	0.272046
20.4082	134.694	0.282049
20.4082	138.776	0.291056
20.4082	142.857	0.299184
20.4082	146.939	0.306538
20.4082	151.02	0.313209
20.4082	155.102	0.319275
20.4082	159.184	0.324808
20.4082	163.265	0.329865
20.4082	167.347	0.3345
20.4082	171.429	0.338758
20.4082	175.51	0.342679
20.4082	179.592	0.346297
20.4082	183.673	0.349643
20.4082	187.755	0.352745
20.4082	191.837	0.355625
20.4082	195.918	0.358304
20.4082	200	0.360801
24.4898	0	1
24.4898	4.08163	0.617706
24.4898	8.16327	0.302271
24.4898	12.2449	0.161724
24.4898	16.3265	0.0959273
24.4898	20.4082	0.0612608
24.4898	24.4898	0.0410202
24.4898	28.5714	0.0281969
24.4898	32.6531	0.0195268
24.4898	36.7347	0.0133528
24.4898	40.8163	0.00878216
24.4898	44.898	0.00532584
24.4898	48.9796	0.00273891
24.4898	53.0612	0.000953771
24.4898	57.1429	6.09016e-05
24.4898	61.2245	0.000310499
24.4898	65.3061	0.00210903
24.4898	69.3878	0.00597948
24.4898	73.4694	0.0124593
24.4898	77.551	0.0219416
24.4898	81.6327	0.0345173
24.4898	85.7143	0.0499005
24.4898	89.7959	0.0674807
24.4898	93.8776	0.0864722
24.4898	97.9592	0.106081
24.4898	102.041	0.125624
24.4898	106.122	0.144591
24.4898	110.204	0.162639
24.4898	114.286	0.179573
24.4898	118.367	0.195308
24.4898	122.449	0.209831
24.4898	126.531	0.223182
24.4898	130.612	0.235424
24.4898	134.694	0.246637
24.4898	138.776	0.256906
24.4898	142.857	0.266313
24.4898	146.939	0.27494
24.4898	151.02	0.282859
24.4898	155.102	0.290141
24.4898	159.184	0.296846
24.4898	163.265	0.30303
24.4898	167.347	0.308743
24.4898	171.429	0.314031
24.4898	175.51	0.318934
24.4898	179.592	0.323486
24.4898	183.673	0.327721
24.4898	187.755	0.331666
24.4898	191.837	0.335347
24.4898	195.918	0.338788
24.4898	200	0.342007
28.5714	0	1
28.5714	4.08163	0.694664
28.5714	8.16327	0.381948
28.5714	12.2449	0.216916
28.5714	16.3265	0.132459
28.5714	20.4082	0.0858985
28.5714	24.4898	0.0580565
28.5714	28.5714	0.0402025
28.5714	32.6531	0.0280756
28.5714	36.7347	0.0194466
28.5714	40.8163	0.0130846
28.5714	44.898	0.00829171
28.5714	48.9796	0.00468442
28.5714	53.0612	0.00208839
28.5714	57.1429	0.000489339
28.5714	61.2245	8.1947e-06
28.5714	65.3061	0.000879441
28.5714	69.3878	0.00341521
28.5714	73.4694	0.00794445
28.5714	77.551	0.0147305
28.5714	81.6327	0.0238879
28.5714	85.7143	0.0353302
28.5714	89.7959	0.0487696
28.5714	93.8776	0.0637678
28.5714	97.9592	0.0798144
28.5714	102.041	0.0964035
28.5714	106.122	0.113089
28.5714	110.204	0.129515
28.5714	114.286	0.145417
28.5714	118.367	0.160621
28.5714	122.449	0.175021
28.5714	126.531	0.188566
28.5714	130.612	0.201245
28.5714	134.694	0.213075
28.5714	138.776	0.224088
28.5714	142.857	0.234328
28.5714	146.939	0.243843
28.5714	151.02	0.252683
28.5714	155.102	0.260899
28.5714	159.184	0.268539
28.5714	163.265	0.27565
28.5714	167.347	0.282273
28.5714	171.429	0.288449
28.5714	175.51	0.294215
28.5714	179.592	0.299603
28.5714	183.673	0.304644
28.5714	187.755	0.309366
28.5714	191.837	0.313795
28.5714	195.918	0.317953
28.5714	200	0.321862
32.6531	0	1
32.6531	4.08163	0.757538
32.6531	8.16327	0.461348
32.6531	12.2449	0.278975
32.6531	16.3265	0.176353
32.6531	20.4082	0.116702
32.6531	24.4898	0.0799533
32.6531	28.5714	0.0559944
32.6531	32.6531	0.0395842
32.6531	36.7347	0.0278722
32.6531	40.8163	0.0192369
32.6531	44.898	0.0127287
32.6531	48.9796	0.00779288
32.6531	53.0612	0.00412674
32.6531	57.1429	0.00160398
32.6531	61.2245	0.000230895
32.6531	65.3061	0.000114142
32.6531	69.3878	0.00142716
32.6531	73.4694	0.00436829
32.6531	77.551	0.00911116
32.6531	81.6327	0.0157552
32.6531	85.7143	0.0242893
32.6531	89.7959	0.0345792
32.6531	93.8776	0.0463812
32.6531	97.9592	0.0593764
32.6531	102.041	0.0732128
32.6531	106.122	0.0875442
32.6531	110.204	0.102059
32.6531	114.286	0.116497
32.6531	118.367	0.130652
32.6531	122.449	0.144375
32.6531	126.531	0.15756
32.6531	130.612	0.170144
32.6531	134.694	0.182091
32.6531	138.776	0.193392
32.6531	142.857	0.204051
32.6531	146.939	0.214085
32.6531	151.02	0.223519
32.6531	155.102	0.232381
32.6531	159.184	0.240702
32.6531	163.265	0.248517
32.6531	167.347	0.255855
32.6531	171.429	0.26275
32.6531	175.51	0.269231
32.6531	179.592	0.275326
32.6531	183.673	0.281063
32.6531	187.755	0.286467
32.6531	191.837	0.291561
32.6531	195.918	0.296367
32.6531	200	0.300905
36.7347	0	1
36.7347	4.08163	0.807306
36.7347	8.16327	0.535654
36.7347	12.2449	0.344423
36.7347	16.3265	0.226152
36.7347	20.4082	0.153287
36.7347	24.4898	0.106801
36.7347	28.5714	0.0758498
36.7347	32.6531	0.0543905
36.7347	36.7347	0.0389742
36.7347	40.8163	0.0275693
36.7347	44.898	0.0189477
36.7347	48.9796	0.0123598
36.7347	53.0612	0.00735842
36.7347	57.1429	0.00369935
36.7347	61.2245	0.00128177
36.7347	65.3061	0.00010744
36.7347	69.3878	0.000246548
36.7347	73.4694	0.00180403
36.7347	77.551	0.00488468
36.7347	81.6327	0.0095599
36.7347	85.7143	0.0158411
36.7347	89.7959	0.0236652
36.7347	93.8776	0.0328945
36.7347	97.9592	0.0433301
36.7347	102.041	0.0547325
36.7347	106.122	0.0668462
36.7347	110.204	0.0794209
36.7347	114.286	0.0922273
36.7347	118.367	0.105067
36.7347	122.449	0.117778
36.7347	126.531	0.130232
36.7347	130.612	0.142333
36.7347	134.694	0.154014
36.7347	138.776	0.165231
36.7347	142.857	0.175958
36.7347	146.939	0.186185
36.7347	151.02	0.195912
36.7347	155.102	0.205146
36.7347	159.184	0.213902
36.7347	163.265	0.222197
36.7347	167.347	0.230051
36.7347	171.429	0.237486
36.7347	175.51	0.244523
36.7347	179.592	0.251184
36.7347	183.673	0.257491
36.7347	187.755	0.263465
36.7347	191.837	0.269126
36.7347	195.918	0.274492
36.7347	200	0.279582
40.8163	0	1
40.8163	4.08163	0.846061
40.8163	8.16327	0.602095
40.8163	12.2449	0.409812
40.8163	16.3265	0.279813
40.8163	20.4082	0.194739
40.8163	24.4898	0.138309
40.8163	28.5714	0.099793
40.8163	32.6531	0.0726655
40.8163	36.7347	0.052986
40.8163	40.8163	0.038337
40.8163	44.898	0.0272074
40.8163	48.9796	0.0186416
40.8163	53.0612	0.0120377
40.8163	57.1429	0.00702924
40.8163	61.2245	0.00341129
40.8163	65.3061	0.00109217
40.8163	69.3878	5.65969e-05
40.8163	73.4694	0.000334713
40.8163	77.551	0.00197375
40.8163	81.6327	0.00501254
40.8163	85.7143	0.00946064
40.8163	89.7959	0.0152845
40.8163	93.8776	0.0224022
40.8163	97.9592	0.0306862
40.8163	102.041	0.0399735
40.8163	106.122	0.0500786
40.8163	110.204	0.0608076
40.8163	114.286	0.0719711
40.8163	118.367	0.0833936
40.8163	122.449	0.0949197
40.8163	126.531	0.106417
40.8163	130.612	0.117778
40.8163	134.694	0.128915
40.8163	138.776	0.139766
40.8163	142.857	0.150281
40.8163	146.939	0.160429
40.8163	151.02	0.17019
40.8163	155.102	0.179554
40.8163	159.184	0.188518
40.8163	163.265	0.197085
40.8163	167.347	0.205263
40.8163	171.429	0.213062
40.8163	175.51	0.220496
40.8163	179.592	0.227578
40.8163	183.673	0.234324
40.8163	187.755	0.240749
40.8163	191.837	0.246869
40.8163	195.918	0.252699
40.8163	200	0.258253
44.898	0	1
44.898	4.08163	0.876042
44.898	8.16327	0.659714
44.898	12.2449	0.472374
44.898	16.3265	0.335106
44.898	20.4082	0.239751
44.898	24.4898	0.17384
44.898	28.5714	0.127583
44.898	32.6531	0.094388
44.898	36.7347	0.0700033
44.898	40.8163	0.0516951
44.898	44.898	0.037692
44.898	48.9796	0.0268357
44.898	53.0612	0.0183681
44.898	57.1429	0.0117983
44.898	61.2245	0.00681922
44.898	65.3061	0.0032516
44.898	69.3878	0.00100381
44.898	73.4694	4.08392e-05
44.898	77.551	0.000358437
44.898	81.6327	0.00196122
44.898	85.7143	0.00484488
44.898	89.7959	0.00898318
44.898	93.8776	0.0143206
44.898	97.9592	0.0207707
44.898	102.041	0.028219
44.898	106.122	0.03653
44.898	110.204	0.0455552
44.898	114.286	0.0551424
44.898	118.367	0.0651427
44.898	122.449	0.0754172
44.898	126.531	0.0858405
44.898	130.612	0.0963034
44.898	134.694	0.106713
44.898	138.776	0.116995
44.898	142.857	0.127086
44.898	146.939	0.136941
44.898	151.02	0.146525
44.898	155.102	0.155812
44.898	159.184	0.164787
44.898	163.265	0.173439
44.898	167.347	0.181765
44.898	171.429	0.189765
44.898	175.51	0.197443
44.898	179.592	0.204806
44.898	183.673	0.211861
44.898	187.755	0.218618
44.898	191.837	0.225088
44.898	195.918	0.231281
44.898	200	0.237209
48.9796	0	1
48.9796	4.08163	0.89923
48.9796	8.16327	0.708743
48.9796	12.2449	0.530293
48.9796	16.3265	0.389986
48.9796	20.4082	0.286836
48.9796	24.4898	0.212493
48.9796	28.5714	0.158739
48.9796	32.6531	0.119345
48.9796	36.7347	0.0899739
48.9796	40.8163	0.0676859
48.9796	44.898	0.050498
48.9796	48.9796	0.0370697
48.9796	53.0612	0.0264937
48.9796	57.1429	0.0181582
48.9796	61.2245	0.0116565
48.9796	65.3061	0.00672556
48.9796	69.3878	0.00320266
48.9796	73.4694	0.000992966
48.9796	77.551	4.41717e-05
48.9796	81.6327	0.000326014
48.9796	85.7143	0.00181391
48.9796	89.7959	0.00447656
48.9796	93.8776	0.00826775
48.9796	97.9592	0.0131221
48.9796	102.041	0.0189546
48.9796	106.122	0.0256632
48.9796	110.204	0.0331331
48.9796	114.286	0.0412426
48.9796	118.367	0.0498679
48.9796	122.449	0.0588888
48.9796	126.531	0.0681919
48.9796	130.612	0.0776738
48.9796	134.694	0.0872427
48.9796	138.776	0.096819
48.9796	142.857	0.106335
48.9796	146.939	0.115736
48.9796	151.02	0.124975
48.9796	155.102	0.134018
48.9796	159.184	0.142838
48.9796	163.265	0.151415
48.9796	167.347	0.159734
48.9796	171.429	0.167788
48.9796	175.51	0.175571
48.9796	179.592	0.183082
48.9796	183.673	0.190323
48.9796	187.755	0.197298
48.9796	191.837	0.204011
48.9796	195.918	0.210468
48.9796	200	0.216678
53.0612	0	1
53.0612	4.08163	0.917234
53.0612	8.16327	0.750015
53.0612	12.2449	0.582653
53.0612	16.3265	0.44283
53.0612	20.4082	0.334537
53.0612	24.4898	0.253226
53.0612	28.5714	0.192601
53.0612	32.6531	0.147155
53.0612	36.7347	0.112705
53.0612	40.8163	0.0862373
53.0612	44.898	0.06563
53.0612	48.9796	0.0493958
53.0612	53.0612	0.036496
53.0612	57.1429	0.0262067
53.0612	61.2245	0.0180267
53.0612	65.3061	0.0116136
53.0612	69.3878	0.00673741
53.0612	73.4694	0.00324702
53.0612	77.551	0.00104426
53.0612	81.6327	6.37971e-05
53.0612	85.7143	0.000257273
53.0612	89.7959	0.00158114
53.0612	93.8776	0.00398793
53.0612	97.9592	0.00742074
53.0612	102.041	0.0118107
53.0612	106.122	0.0170767
53.0612	110.204	0.0231275
53.0612	114.286	0.0298642
53.0612	118.367	0.0371844
53.0612	122.449	0.0449851
53.0612	126.531	0.0531664
53.0612	130.612	0.0616337
53.0612	134.694	0.0703001
53.0612	138.776	0.0790871
53.0612	142.857	0.0879253
53.0612	146.939	0.096755
53.0612	151.02	0.105525
53.0612	155.102	0.114193
53.0612	159.184	0.122724
53.0612	163.265	0.131091
53.0612	167.347	0.139272
53.0612	171.429	0.14725
53.0612	175.51	0.155013
53.0612	179.592	0.162554
53.0612	183.673	0.169868
53.0612	187.755	0.176952
53.0612	191.837	0.183807
53.0612	195.918	0.190434
53.0612	200	0.196837
57.1429	0	1
57.1429	4.08163	0.931305
57.1429	8.16327	0.784581
57.1429	12.2449	0.629224
57.1429	16.3265	0.492529
57.1429	20.4082	0.381587
57.1429	24.4898	0.294985
57.1429	28.5714	0.228408
57.1429	32.6531	0.177314
57.1429	36.7347	0.137883
57.1429	40.8163	0.107173
57.1429	44.898	0.0830039
57.1429	48.9796	0.0637921
57.1429	53.0612	0.0483937
57.1429	57.1429	0.0359877
57.1429	61.2245	0.0259875
57.1429	65.3061	0.0179769
57.1429	69.3878	0.0116629
57.1429	73.4694	0.00684123
57.1429	77.551	0.00336977
57.1429	81.6327	0.00114839
57.1429	85.7143	0.000103104
57.1429	89.7959	0.000173841
57.1429	93.8776	0.00130541
57.1429	97.9592	0.00344114
57.1429	102.041	0.00651904
57.1429	106.122	0.01047
57.1429	110.204	0.0152178
57.1429	114.286	0.0206801
57.1429	118.367	0.0267706
57.1429	122.449	0.0334012
57.1429	126.531	0.0404843
57.1429	130.612	0.0479352
57.1429	134.694	0.0556734
57.1429	138.776	0.0636243
57.1429	142.857	0.07172
57.1429	146.939	0.0798996
57.1429	151.02	0.0881095
57.1429	155.102	0.0963034
57.1429	159.184	0.104441
57.1429	163.265	0.11249
57.1429	167.347	0.120423
57.1429	171.429	0.128216
57.1429	175.51	0.135852
57.1429	179.592	0.143318
57.1429	183.673	0.150602
57.1429	187.755	0.157699
57.1429	191.837	0.164602
57.1429	195.918	0.171309
57.1429	200	0.177819
61.2245	0	1
61.2245	4.08163	0.942392
61.2245	8.16327	0.813488
61.2245	12.2449	0.670217
61.2245	16.3265	0.538449
61.2245	20.4082	0.426997
61.2245	24.4898	0.336802
61.2245	28.5714	0.265372
61.2245	32.6531	0.209239
61.2245	36.7347	0.165106
61.2245	40.8163	0.130228
61.2245	44.898	0.102457
61.2245	48.9796	0.080168
61.2245	53.0612	0.0621462
61.2245	57.1429	0.0474944
61.2245	61.2245	0.0355531
61.2245	65.3061	0.0258403
61.2245	69.3878	0.0180053
61.2245	73.4694	0.0117943
61.2245	77.551	0.00702351
61.2245	81.6327	0.00355876
61.2245	85.7143	0.00129968
61.2245	89.7959	0.000167279
61.2245	93.8776	9.46035e-05
61.2245	97.9592	0.00101985
61.2245	102.041	0.00288166
61.2245	106.122	0.00561624
61.2245	110.204	0.00915606
61.2245	114.286	0.0134297
61.2245	118.367	0.0183625
61.2245	122.449	0.023878
61.2245	126.531	0.0298991
61.2245	130.612	0.0363501
61.2245	134.694	0.0431576
61.2245	138.776	0.050252
61.2245	142.857	0.0575684
61.2245	146.939	0.0650473
61.2245	151.02	0.0726346
61.2245	155.102	0.0802822
61.2245	159.184	0.0879477
61.2245	163.265	0.0955941
61.2245	167.347	0.10319
61.2245	171.429	0.110708
61.2245	175.51	0.118126
61.2245	179.592	0.125426
61.2245	183.673	0.132592
61.2245	187.755	0.139613
61.2245	191.837	0.14648
61.2245	195.918	0.153185
61.2245	200	0.159725
65.3061	0	1
65.3061	4.08163	0.951208
65.3061	8.16327	0.837685
65.3061	12.2449	0.706076
65.3061	16.3265	0.580339
65.3061	20.4082	0.470077
65.3061	24.4898	0.377865
65.3061	28.5714	0.302749
65.3061	32.6531	0.242329
65.3061	36.7347	0.193919
65.3061	40.8163	0.155074
65.3061	44.898	0.123763
65.3061	48.9796	0.0983731
65.3061	53.0612	0.0776595
65.3061	57.1429	0.0606729
65.3061	61.2245	0.046697
65.3061	65.3061	0.0351942
65.3061	69.3878	0.025763
65.3061	73.4694	0.0181047
65.3061	77.551	0.0119965
65.3061	81.6327	0.00727188
65.3061	85.7143	0.00380414
65.3061	89.7959	0.00149422
65.3061	93.8776	0.000261038
65.3061	97.9592	3.41704e-05
65.3061	102.041	0.000748627
65.3061	106.122	0.00234122
65.3061	110.204	0.00474835
65.3061	114.286	0.00790493
65.3061	118.367	0.0117442
65.3061	122.449	0.016198
65.3061	126.531	0.0211976
65.3061	130.612	0.026675
65.3061	134.694	0.0325633
65.3061	138.776	0.0387981
65.3061	142.857	0.0453185
65.3061	146.939	0.0520671
65.3061	151.02	0.0589911
65.3061	155.102	0.0660422
65.3061	159.184	0.0731769
65.3061	163.265	0.0803562
65.3061	167.347	0.0875459
65.3061	171.429	0.0947161
65.3061	175.51	0.101841
65.3061	179.592	0.108898
65.3061	183.673	0.11587
65.3061	187.755	0.122739
65.3061	191.837	0.129494
65.3061	195.918	0.136125
65.3061	200	0.142623
69.3878	0	1
69.3878	4.08163	0.958284
69.3878	8.16327	0.85799
69.3878	12.2449	0.737347
69.3878	16.3265	0.618216
69.3878	20.4082	0.510406
69.3878	24.4898	0.417545
69.3878	28.5714	0.339887
69.3878	32.6531	0.276003
69.3878	36.7347	0.223848
69.3878	40.8163	0.181346
69.3878	44.898	0.146648
69.3878	48.9796	0.11821
69.3878	53.0612	0.0947949
69.3878	57.1429	0.0754287
69.3878	61.2245	0.0593564
69.3878	65.3061	0.0459977
69.3878	69.3878	0.0349085
69.3878	73.4694	0.0257506
69.3878	77.551	0.0182662
69.3878	81.6327	0.0122585
69.3878	85.7143	0.00757547
69.3878	89.7959	0.00409774
69.3878	93.8776	0.00172887
69.3878	97.9592	0.000387711
69.3878	102.041	2.82433e-06
69.3878	106.122	0.0005083
69.3878	110.204	0.00184095
69.3878	114.286	0.00393854
69.3878	118.367	0.00673886
69.3878	122.449	0.0101795
69.3878	126.531	0.0141978
69.3878	130.612	0.0187316
69.3878	134.694	0.0237199
69.3878	138.776	0.029103
69.3878	142.857	0.0348238
69.3878	146.939	0.0408279
69.3878	151.02	0.0470644
69.3878	155.102	0.0534858
69.3878	159.184	0.0600485
69.3878	163.265	0.066713
69.3878	167.347	0.0734436
69.3878	171.429	0.0802084
69.3878	175.51	0.0869791
69.3878	179.592	0.0937311
69.3878	183.673	0.100443
69.3878	187.755	0.107096
69.3878	191.837	0.113675
69.3878	195.918	0.120166
69.3878	200	0.126558
73.4694	0	1
73.4694	4.08163	0.964019
73.4694	8.16327	0.875089
73.4694	12.2449	0.764589
73.4694	16.3265	0.652267
73.4694	20.4082	0.547788
73.4694	24.4898	0.4554
73.4694	28.5714	0.376249
73.4694	32.6531	0.309734
73.4694	36.7347	0.254431
73.4694	40.8163	0.208663
73.4694	44.898	0.17081
73.4694	48.9796	0.139447
73.4694	53.0612	0.113378
73.4694	57.1429	0.0916329
73.4694	61.2245	0.0734374
73.4694	65.3061	0.0581821
73.4694	69.3878	0.0453903
73.4694	73.4694	0.034691
73.4694	77.551	0.025796
73.4694	81.6327	0.018481
73.4694	85.7143	0.0125703
73.4694	89.7959	0.0079249
73.4694	93.8776	0.00443267
73.4694	97.9592	0.00200062
73.4694	102.041	0.000549047
73.4694	106.122	7.09372e-06
73.4694	110.204	0.000309441
73.4694	114.286	0.00139406
73.4694	118.367	0.00320076
73.4694	122.449	0.00567038
73.4694	126.531	0.00874446
73.4694	130.612	0.0123653
73.4694	134.694	0.0164761
73.4694	138.776	0.0210214
73.4694	142.857	0.0259477
73.4694	146.939	0.0312036
73.4694	151.02	0.0367402
73.4694	155.102	0.0425116
73.4694	159.184	0.0484749
73.4694	163.265	0.0545906
73.4694	167.347	0.0608225
73.4694	171.429	0.0671375
73.4694	175.51	0.0735061
73.4694	179.592	0.0799017
73.4694	183.673	0.0863006
73.4694	187.755	0.0926823
73.4694	191.837	0.0990285
73.4694	195.918	0.105324
73.4694	200	0.111554
77.551	0	1
77.551	4.08163	0.968711
77.551	8.16327	0.889548
77.551	12.2449	0.788333
77.551	16.3265	0.682771
77.551	20.4082	0.582189
77.551	24.4898	0.49115
77.551	28.5714	0.411421
77.551	32.6531	0.343073
77.551	36.7347	0.28524
77.551	40.8163	0.23665
77.551	44.898	0.195939
77.551	48.9796	0.161833
77.551	53.0612	0.13321
77.551	57.1429	0.109131
77.551	61.2245	0.0888202
77.551	65.3061	0.071655
77.551	69.3878	0.0571362
77.551	73.4694	0.0448675
77.551	77.551	0.0345354
77.551	81.6327	0.025892
77.551	85.7143	0.0187403
77.551	89.7959	0.0129228
77.551	93.8776	0.00831211
77.551	97.9592	0.00480294
77.551	102.041	0.00230645
77.551	106.122	0.000745372
77.551	110.204	5.0508e-05
77.551	114.286	0.000158097
77.551	118.367	0.00100798
77.551	122.449	0.0025424
77.551	126.531	0.00470525
77.551	130.612	0.00744178
77.551	134.694	0.0106985
77.551	138.776	0.0144232
77.551	142.857	0.0185653
77.551	146.939	0.0230761
77.551	151.02	0.0279089
77.551	155.102	0.0330195
77.551	159.184	0.0383662
77.551	163.265	0.0439099
77.551	167.347	0.0496145
77.551	171.429	0.0554466
77.551	175.51	0.0613758
77.551	179.592	0.0673742
77.551	183.673	0.0734171
77.551	187.755	0.0794819
77.551	191.837	0.0855487
77.551	195.918	0.0915999
77.551	200	0.09762
81.6327	0	1
81.6327	4.08163	0.972584
81.6327	8.16327	0.901831
81.6327	12.2449	0.809057
81.6327	16.3265	0.71005
81.6327	20.4082	0.613689
81.6327	24.4898	0.524649
81.6327	28.5714	0.44511
81.6327	32.6531	0.375656
81.6327	36.7347	0.315903
81.6327	40.8163	0.264958
81.6327	44.898	0.221728
81.6327	48.9796	0.185108
81.6327	53.0612	0.154078
81.6327	57.1429	0.127749
81.6327	61.2245	0.105366
81.6327	65.3061	0.0863052
81.6327	69.3878	0.0700563
81.6327	73.4694	0.0562059
81.6327	77.551	0.0444213
81.6327	81.6327	0.0344349
81.6327	85.7143	0.0260312
81.6327	89.7959	0.0190364
81.6327	93.8776	0.0133084
81.6327	97.9592	0.00873019
81.6327	102.041	0.00520327
81.6327	106.122	0.00264324
81.6327	110.204	0.000975875
81.6327	114.286	0.000134329
81.6327	118.367	5.7008e-05
81.6327	122.449	0.000686052
81.6327	126.531	0.00196631
81.6327	130.612	0.0038447
81.6327	134.694	0.00626985
81.6327	138.776	0.00919198
81.6327	142.857	0.0125629
81.6327	146.939	0.0163361
81.6327	151.02	0.020467
81.6327	155.102	0.024913
81.6327	159.184	0.0296335
81.6327	163.265	0.0345904
81.6327	167.347	0.039748
81.6327	171.429	0.045073
81.6327	175.51	0.0505346
81.6327	179.592	0.0561044
81.6327	183.673	0.0617565
81.6327	187.755	0.0674674
81.6327	191.837	0.0732158
81.6327	195.918	0.0789827
81.6327	200	0.0847509
85.7143	0	1
85.7143	4.08163	0.975809
85.7143	8.16327	0.912316
85.7143	12.2449	0.827182
85.7143	16.3265	0.734433
85.7143	20.4082	0.642436
85.7143	24.4898	0.555859
85.7143	28.5714	0.477127
85.7143	32.6531	0.407204
85.7143	36.7347	0.346104
85.7143	40.8163	0.293276
85.7143	44.898	0.247887
85.7143	48.9796	0.209016
85.7143	53.0612	0.175762
85.7143	57.1429	0.147304
85.7143	61.2245	0.122923
85.7143	65.3061	0.102007
85.7143	69.3878	0.0840468
85.7143	73.4694	0.0686194
85.7143	77.551	0.0553793
85.7143	81.6327	0.0440438
85.7143	85.7143	0.0343825
85.7143	89.7959	0.0262069
85.7143	93.8776	0.0193624
85.7143	97.9592	0.0137204
85.7143	102.041	0.00917321
85.7143	106.122	0.00562898
85.7143	110.204	0.00300781
85.7143	114.286	0.0012389
85.7143	118.367	0.00025818
85.7143	122.449	6.56823e-06
85.7143	126.531	0.000428737
85.7143	130.612	0.00147222
85.7143	134.694	0.00308683
85.7143	138.776	0.00522436
85.7143	142.857	0.00783834
85.7143	146.939	0.0108841
85.7143	151.02	0.0143185
85.7143	155.102	0.0181007
85.7143	159.184	0.0221912
85.7143	163.265	0.0265529
85.7143	167.347	0.0311507
85.7143	171.429	0.0359517
85.7143	175.51	0.040925
85.7143	179.592	0.046042
85.7143	183.673	0.0512763
85.7143	187.755	0.0566037
85.7143	191.837	0.0620019
85.7143	195.918	0.0674508
85.7143	200	0.072932
89.7959	0	1
89.7959	4.08163	0.978517
89.7959	8.16327	0.921311
89.7959	12.2449	0.843074
89.7959	16.3265	0.756233
89.7959	20.4082	0.668621
89.7959	24.4898	0.584812
89.7959	28.5714	0.507367
89.7959	32.6531	0.437518
89.7959	36.7347	0.375591
89.7959	40.8163	0.321331
89.7959	44.898	0.274153
89.7959	48.9796	0.233316
89.7959	53.0612	0.198048
89.7959	57.1429	0.16761
89.7959	61.2245	0.141331
89.7959	65.3061	0.118626
89.7959	69.3878	0.0989936
89.7959	73.4694	0.0820112
89.7959	77.551	0.0673259
89.7959	81.6327	0.0546453
89.7959	85.7143	0.0437273
89.7959	89.7959	0.0343719
89.7959	93.8776	0.026413
89.7959	97.9592	0.0197122
89.7959	102.041	0.014153
89.7959	106.122	0.00963611
89.7959	110.204	0.00607587
89.7959	114.286	0.00339699
89.7959	118.367	0.00153224
89.7959	122.449	0.000420552
89.7959	126.531	5.56141e-06
89.7959	130.612	0.000234568
89.7959	134.694	0.00105778
89.7959	138.776	0.00242781
89.7959	142.857	0.00429931
89.7959	146.939	0.00662884
89.7959	151.02	0.00937475
89.7959	155.102	0.0124971
89.7959	159.184	0.0159579
89.7959	163.265	0.0197207
89.7959	167.347	0.0237513
89.7959	171.429	0.028017
89.7959	175.51	0.0324874
89.7959	179.592	0.0371338
89.7959	183.673	0.0419297
89.7959	187.755	0.0468502
89.7959	191.837	0.0518726
89.7959	195.918	0.0569759
89.7959	200	0.062141
93.8776	0	1
93.8776	4.08163	0.980808
93.8776	8.16327	0.929065
93.8776	12.2449	0.857047
93.8776	16.3265	0.775744
93.8776	20.4082	0.692448
93.8776	24.4898	0.611593
93.8776	28.5714	0.535795
93.8776	32.6531	0.466464
93.8776	36.7347	0.404169
93.8776	40.8163	0.348902
93.8776	44.898	0.300295
93.8776	48.9796	0.257785
93.8776	53.0612	0.220731
93.8776	57.1429	0.188482
93.8776	61.2245	0.16043
93.8776	65.3061	0.136022
93.8776	69.3878	0.114776
93.8776	73.4694	0.096277
93.8776	77.551	0.0801706
93.8776	81.6327	0.0661594
93.8776	85.7143	0.0539938
93.8776	89.7959	0.0434647
93.8776	93.8776	0.0343972
93.8776	97.9592	0.026644
93.8776	102.041	0.0200808
93.8776	106.122	0.0146014
93.8776	110.204	0.0101145
93.8776	114.286	0.00654019
93.8776	118.367	0.00380766
93.8776	122.449	0.00185332
93.8776	126.531	0.000619198
93.8776	130.612	5.17094e-05
93.8776	134.694	0.00010081
93.8776	138.776	0.000719329
93.8776	142.857	0.00186251
93.8776	146.939	0.00348772
93.8776	151.02	0.00555421
93.8776	155.102	0.00802307
93.8776	159.184	0.0108571
93.8776	163.265	0.0140209
93.8776	167.347	0.0174807
93.8776	171.429	0.0212045
93.8776	175.51	0.0251623
93.8776	179.592	0.0293254
93.8776	183.673	0.0336673
93.8776	187.755	0.038163
93.8776	191.837	0.0427894
93.8776	195.918	0.047525
93.8776	200	0.0523499
97.9592	0	1
97.9592	4.08163	0.982761
97.9592	8.16327	0.935783
97.9592	12.2449	0.86937
97.9592	16.3265	0.793231
97.9592	20.4082	0.714125
97.9592	24.4898	0.636316
97.9592	28.5714	0.562424
97.9592	32.6531	0.49397
97.9592	36.7347	0.4317
97.9592	40.8163	0.375807
97.9592	44.898	0.326115
97.9592	48.9796	0.282224
97.9592	53.0612	0.243619
97.9592	57.1429	0.209746
97.9592	61.2245	0.18006
97.9592	65.3061	0.154055
97.9592	69.3878	0.131271
97.9592	73.4694	0.111308
97.9592	77.551	0.0938178
97.9592	81.6327	0.0785014
97.9592	85.7143	0.0651057
97.9592	89.7959	0.0534157
97.9592	93.8776	0.0432495
97.9592	97.9592	0.034453
97.9592	102.041	0.0268951
97.9592	106.122	0.0204636
97.9592	110.204	0.0150616
97.9592	114.286	0.0106047
97.9592	118.367	0.00701861
97.9592	122.449	0.00423684
97.9592	126.531	0.00219941
97.9592	130.612	0.000851422
97.9592	134.694	0.000142075
97.9592	138.776	2.39439e-05
97.9592	142.857	0.000452391
97.9592	146.939	0.00138516
97.9592	151.02	0.00278211
97.9592	155.102	0.00460498
97.9592	159.184	0.0068173
97.9592	163.265	0.00938433
97.9592	167.347	0.012273
97.9592	171.429	0.0154517
97.9592	175.51	0.0188908
97.9592	179.592	0.0225621
97.9592	183.673	0.026439
97.9592	187.755	0.0304964
97.9592	191.837	0.0347112
97.9592	195.918	0.0390614
97.9592	200	0.0435268
102.041	0	1
102.041	4.08163	0.984437
102.041	8.16327	0.94163
102.041	12.2449	0.88027
102.041	16.3265	0.808929
102.041	20.4082	0.733852
102.041	24.4898	0.659115
102.041	28.5714	0.587304
102.041	32.6531	0.520005
102.041	36.7347	0.45809
102.041	40.8163	0.40191
102.041	44.898	0.351452
102.041	48.9796	0.30646
102.041	53.0612	0.266542
102.041	57.1429	0.231238
102.041	61.2245	0.200072
102.041	65.3061	0.172586
102.041	69.3878	0.148355
102.041	73.4694	0.126995
102.041	77.551	0.108169
102.041	81.6327	0.0915834
102.041	85.7143	0.0769837
102.041	89.7959	0.0641522
102.041	93.8776	0.0529027
102.041	97.9592	0.0430757
102.041	102.041	0.0345348
102.041	106.122	0.0271624
102.041	110.204	0.020857
102.041	114.286	0.01553
102.041	118.367	0.0111035
102.041	122.449	0.00750814
102.041	126.531	0.00468173
102.041	130.612	0.00256774
102.041	134.694	0.0011143
102.041	138.776	0.000273354
102.041	142.857	1.38239e-08
102.041	146.939	0.000252071
102.041	151.02	0.000989636
102.041	155.102	0.00217487
102.041	159.184	0.0037718
102.041	163.265	0.00574619
102.041	167.347	0.00806544
102.041	171.429	0.0106986
102.041	175.51	0.0136162
102.041	179.592	0.0167903
102.041	183.673	0.0201945
102.041	187.755	0.0238041
102.041	191.837	0.0275954
102.041	195.918	0.0315466
102.041	200	0.0356371
106.122	0	1
106.122	4.08163	0.985884
106.122	8.16327	0.946743
106.122	12.2449	0.889942
106.122	16.3265	0.823049
106.122	20.4082	0.751818
106.122	24.4898	0.680127
106.122	28.5714	0.610508
106.122	32.6531	0.544575
106.122	36.7347	0.483285
106.122	40.8163	0.427112
106.122	44.898	0.376175
106.122	48.9796	0.330348
106.122	53.0612	0.289348
106.122	57.1429	0.252808
106.122	61.2245	0.220322
106.122	65.3061	0.191485
106.122	69.3878	0.165906
106.122	73.4694	0.143227
106.122	77.551	0.123126
106.122	81.6327	0.105316
106.122	85.7143	0.0895466
106.122	89.7959	0.0756001
106.122	93.8776	0.063288
106.122	97.9592	0.0524475
106.122	102.041	0.0429382
106.122	106.122	0.0346383
106.122	110.204	0.0274423
106.122	114.286	0.0212579
106.122	118.367	0.0160039
106.122	122.449	0.0116081
106.122	126.531	0.00800614
106.122	130.612	0.00513968
106.122	134.694	0.00295556
106.122	138.776	0.00140483
106.122	142.857	0.000442079
106.122	146.939	2.48713e-05
106.122	151.02	0.000113314
106.122	155.102	0.000669739
106.122	159.184	0.00165846
106.122	163.265	0.00304561
106.122	167.347	0.00479897
106.122	171.429	0.00688793
106.122	175.51	0.0092834
106.122	179.592	0.0119577
106.122	183.673	0.0148847
106.122	187.755	0.0180397
106.122	191.837	0.0213991
106.122	195.918	0.024941
106.122	200	0.0286446
110.204	0	1
110.204	4.08163	0.987141
110.204	8.16327	0.951235
110.204	12.2449	0.89855
110.204	16.3265	0.835775
110.204	20.4082	0.768196
110.204	24.4898	0.699492
110.204	28.5714	0.632125
110.204	32.6531	0.56771
110.204	36.7347	0.507262
110.204	40.8163	0.451345
110.204	44.898	0.400186
110.204	48.9796	0.353767
110.204	53.0612	0.311907
110.204	57.1429	0.274324
110.204	61.2245	0.240682
110.204	65.3061	0.210627
110.204	69.3878	0.183809
110.204	73.4694	0.159899
110.204	77.551	0.13859
110.204	81.6327	0.11961
110.204	85.7143	0.102713
110.204	89.7959	0.0876843
110.204	93.8776	0.0743359
110.204	97.9592	0.0625034
110.204	102.041	0.0520437
110.204	106.122	0.0428322
110.204	110.204	0.0347601
110.204	114.286	0.0277319
110.204	118.367	0.0216636
110.204	122.449	0.0164806
110.204	126.531	0.0121162
110.204	130.612	0.00851027
110.204	134.694	0.00560828
110.204	138.776	0.00336024
110.204	142.857	0.00172003
110.204	146.939	0.000644765
110.204	151.02	9.43428e-05
110.204	155.102	3.10734e-05
110.204	159.184	0.000419382
110.204	163.265	0.00122559
110.204	167.347	0.00241776
110.204	171.429	0.00396555
110.204	175.51	0.00584013
110.204	179.592	0.00801413
110.204	183.673	0.0104615
110.204	187.755	0.0131577
110.204	191.837	0.0160794
110.204	195.918	0.0192044
110.204	200	0.0225121
114.286	0	1
114.286	4.08163	0.98824
114.286	8.16327	0.955198
114.286	12.2449	0.906236
114.286	16.3265	0.847268
114.286	20.4082	0.783145
114.286	24.4898	0.717345
114.286	28.5714	0.652249
114.286	32.6531	0.589459
114.286	36.7347	0.530023
114.286	40.8163	0.47457
114.286	44.898	0.423412
114.286	48.9796	0.376623
114.286	53.0612	0.33411
114.286	57.1429	0.29567
114.286	61.2245	0.261032
114.286	65.3061	0.229897
114.286	69.3878	0.201956
114.286	73.4694	0.176906
114.286	77.551	0.154467
114.286	81.6327	0.134377
114.286	85.7143	0.116401
114.286	89.7959	0.10033
114.286	93.8776	0.0859768
114.286	97.9592	0.0731781
114.286	102.041	0.0617898
114.286	106.122	0.0516853
114.286	110.204	0.0427536
114.286	114.286	0.0348969
114.286	118.367	0.0280286
114.286	122.449	0.0220719
114.286	126.531	0.0169583
114.286	130.612	0.0126258
114.286	134.694	0.00901848
114.286	138.776	0.00608532
114.286	142.857	0.00377932
114.286	146.939	0.00205704
114.286	151.02	0.000878006
114.286	155.102	0.000204343
114.286	159.184	4.40874e-07
114.286	163.265	0.00023269
114.286	167.347	0.000869287
114.286	171.429	0.00188008
114.286	175.51	0.00323645
114.286	179.592	0.00491121
114.286	183.673	0.00687856
114.286	187.755	0.00911397
114.286	191.837	0.0115942
114.286	195.918	0.0142973
114.286	200	0.0172024
118.367	0	1
118.367	4.08163	0.989205
118.367	8.16327	0.958709
118.367	12.2449	0.913118
118.367	16.3265	0.85767
118.367	20.4082	0.796809
118.367	24.4898	0.733814
118.367	28.5714	0.670979
118.367	32.6531	0.609883
118.367	36.7347	0.551589
118.367	40.8163	0.49677
118.367	44.898	0.445805
118.367	48.9796	0.398843
118.367	53.0612	0.355868
118.367	57.1429	0.316747
118.367	61.2245	0.281272
118.367	65.3061	0.249193
118.367	69.3878	0.220244
118.367	73.4694	0.194154
118.367	77.551	0.170665
118.367	81.6327	0.149532
118.367	85.7143	0.130532
118.367	89.7959	0.113463
118.367	93.8776	0.0981416
118.367	97.9592	0.0844071
118.367	102.041	0.0721154
118.367	106.122	0.0611397
118.367	110.204	0.0513673
118.367	114.286	0.0426989
118.367	118.367	0.0350461
118.367	122.449	0.0283303
118.367	126.531	0.022481
118.367	130.612	0.0174351
118.367	134.694	0.0131351
118.367	138.776	0.00952897
118.367	142.857	0.0065688
118.367	146.939	0.00421049
118.367	151.02	0.00241313
118.367	155.102	0.00113854
118.367	159.184	0.000350952
118.367	163.265	1.67167e-05
118.367	167.347	0.000104072
118.367	171.429	0.000582964
118.367	175.51	0.0014249
118.367	179.592	0.00260286
118.367	183.673	0.00409116
118.367	187.755	0.00586543
118.367	191.837	0.00790252
118.367	195.918	0.0101805
118.367	200	0.0126785
122.449	0	1
122.449	4.08163	0.990057
122.449	8.16327	0.961832
122.449	12.2449	0.9193
122.449	16.3265	0.867105
122.449	20.4082	0.809316
122.449	24.4898	0.749017
122.449	28.5714	0.688413
122.449	32.6531	0.629049
122.449	36.7347	0.571991
122.449	40.8163	0.517944
122.449	44.898	0.467334
122.449	48.9796	0.420373
122.449	53.0612	0.377109
122.449	57.1429	0.337471
122.449	61.2245	0.301309
122.449	65.3061	0.268422
122.449	69.3878	0.238582
122.449	73.4694	0.211553
122.449	77.551	0.187098
122.449	81.6327	0.164994
122.449	85.7143	0.145029
122.449	89.7959	0.127011
122.449	93.8776	0.110763
122.449	97.9592	0.0961265
122.449	102.041	0.0829605
122.449	106.122	0.0711381
122.449	110.204	0.0605464
122.449	114.286	0.0510852
122.449	118.367	0.0426649
122.449	122.449	0.0352054
122.449	126.531	0.0286351
122.449	130.612	0.0228894
122.449	134.694	0.0179097
122.449	138.776	0.0136428
122.449	142.857	0.0100402
122.449	146.939	0.00705691
122.449	151.02	0.00465162
122.449	155.102	0.00278574
122.449	159.184	0.00142328
122.449	163.265	0.000530454
122.449	167.347	7.54588e-05
122.449	171.429	2.82653e-05
122.449	175.51	0.000360456
122.449	179.592	0.00104509
122.449	183.673	0.00205661
122.449	187.755	0.00337074
122.449	191.837	0.00496442
122.449	195.918	0.00681576
122.449	200	0.00890399
126.531	0	1
126.531	4.08163	0.990813
126.531	8.16327	0.96462
126.531	12.2449	0.924868
126.531	16.3265	0.875682
126.531	20.4082	0.820782
126.531	24.4898	0.763065
126.531	28.5714	0.704645
126.531	32.6531	0.647028
126.531	36.7347	0.591274
126.531	40.8163	0.538106
126.531	44.898	0.487987
126.531	48.9796	0.441178
126.531	53.0612	0.39778
126.531	57.1429	0.357777
126.531	61.2245	0.32107
126.531	65.3061	0.287503
126.531	69.3878	0.256888
126.531	73.4694	0.229019
126.531	77.551	0.203686
126.531	81.6327	0.180685
126.531	85.7143	0.159818
126.531	89.7959	0.140904
126.531	93.8776	0.123774
126.531	97.9592	0.108274
126.531	102.041	0.0942659
126.531	106.122	0.0816244
126.531	110.204	0.0702373
126.531	114.286	0.0600042
126.531	118.367	0.050835
126.531	122.449	0.0426488
126.531	126.531	0.0353729
126.531	130.612	0.0289417
126.531	134.694	0.0232957
126.531	138.776	0.0183808
126.531	142.857	0.0141476
126.531	146.939	0.0105507
126.531	151.02	0.00754807
126.531	155.102	0.00510077
126.531	159.184	0.00317252
126.531	163.265	0.00172936
126.531	167.347	0.000739373
126.531	171.429	0.000172507
126.531	175.51	3.52947e-07
126.531	179.592	0.000196023
126.531	183.673	0.000734022
126.531	187.755	0.00159015
126.531	191.837	0.00274144
126.531	195.918	0.00416605
126.531	200	0.00584324
130.612	0	1
130.612	4.08163	0.991485
130.612	8.16327	0.967119
130.612	12.2449	0.929897
130.612	16.3265	0.883494
130.612	20.4082	0.831309
130.612	24.4898	0.776059
130.612	28.5714	0.719766
130.612	32.6531	0.663892
130.612	36.7347	0.609486
130.612	40.8163	0.55728
130.612	44.898	0.507764
130.612	48.9796	0.461235
130.612	53.0612	0.41784
130.612	57.1429	0.377609
130.612	61.2245	0.340489
130.612	65.3061	0.306366
130.612	69.3878	0.275088
130.612	73.4694	0.246479
130.612	77.551	0.220356
130.612	81.6327	0.196533
130.612	85.7143	0.17483
130.612	89.7959	0.155077
130.612	93.8776	0.137112
130.612	97.9592	0.12079
130.612	102.041	0.105974
130.612	106.122	0.0925439
130.612	110.204	0.0803876
130.612	114.286	0.0694056
130.612	118.367	0.0595078
130.612	122.449	0.0506131
130.612	126.531	0.0426482
130.612	130.612	0.0355468
130.612	134.694	0.0292486
130.612	138.776	0.0236989
130.612	142.857	0.0188476
130.612	146.939	0.0146486
130.612	151.02	0.0110594
130.612	155.102	0.00804083
130.612	159.184	0.00555618
130.612	163.265	0.00357128
130.612	167.347	0.0020541
130.612	171.429	0.000974477
130.612	175.51	0.000303994
130.612	179.592	1.57684e-05
130.612	183.673	8.43441e-05
130.612	187.755	0.000485576
130.612	191.837	0.00119654
130.612	195.918	0.00219546
130.612	200	0.00346163
134.694	0	1
134.694	4.08163	0.992087
134.694	8.16327	0.969365
134.694	12.2449	0.934453
134.694	16.3265	0.890625
134.694	20.4082	0.840991
134.694	24.4898	0.788092
134.694	28.5714	0.733859
134.694	32.6531	0.679712
134.694	36.7347	0.626679
134.694	40.8163	0.575498
134.694	44.898	0.526674
134.694	48.9796	0.480534
134.694	53.0612	0.437262
134.694	57.1429	0.396927
134.694	61.2245	0.359516
134.694	65.3061	0.324952
134.694	69.3878	0.293117
134.694	73.4694	0.263866
134.694	77.551	0.237039
134.694	81.6327	0.212472
134.694	85.7143	0.19
134.694	89.7959	0.169465
134.694	93.8776	0.150717
134.694	97.9592	0.133615
134.694	102.041	0.11803
134.694	106.122	0.103843
134.694	110.204	0.0909463
134.694	114.286	0.0792403
134.694	118.367	0.0686361
134.694	122.449	0.0590526
134.694	126.531	0.0504165
134.694	130.612	0.0426611
134.694	134.694	0.0357256
134.694	138.776	0.0295549
134.694	142.857	0.0240983
134.694	146.939	0.0193092
134.694	151.02	0.0151448
134.694	155.102	0.0115653
134.694	159.184	0.00853395
134.694	163.265	0.00601627
134.694	167.347	0.00398005
134.694	171.429	0.00239505
134.694	175.51	0.00123278
134.694	179.592	0.000466343
134.694	183.673	7.02912e-05
134.694	187.755	2.05099e-05
134.694	191.837	0.000294114
134.694	195.918	0.000869369
134.694	200	0.00172561
138.776	0	1
138.776	4.08163	0.992627
138.776	8.16327	0.971392
138.776	12.2449	0.938589
138.776	16.3265	0.897148
138.776	20.4082	0.849908
138.776	24.4898	0.799247
138.776	28.5714	0.747005
138.776	32.6531	0.694556
138.776	36.7347	0.642908
138.776	40.8163	0.592795
138.776	44.898	0.544735
138.776	48.9796	0.499076
138.776	53.0612	0.45603
138.776	57.1429	0.4157
138.776	61.2245	0.378109
138.776	65.3061	0.343211
138.776	69.3878	0.310922
138.776	73.4694	0.281122
138.776	77.551	0.253677
138.776	81.6327	0.228441
138.776	85.7143	0.205268
138.776	89.7959	0.184011
138.776	93.8776	0.164531
138.776	97.9592	0.146695
138.776	102.041	0.13038
138.776	106.122	0.115472
138.776	110.204	0.101864
138.776	114.286	0.0894611
138.776	118.367	0.0781741
138.776	122.449	0.0679229
138.776	126.531	0.0586346
138.776	130.612	0.0502424
138.776	134.694	0.0426855
138.776	138.776	0.0359083
138.776	142.857	0.0298597
138.776	146.939	0.024493
138.776	151.02	0.019765
138.776	155.102	0.0156355
138.776	159.184	0.0120675
138.776	163.265	0.00902632
138.776	167.347	0.00647962
138.776	171.429	0.00439702
138.776	175.51	0.00274998
138.776	179.592	0.00151154
138.776	183.673	0.000656263
138.776	187.755	0.000160036
138.776	191.837	8.58302e-10
138.776	195.918	0.000154455
138.776	200	0.00060277
142.857	0	1
142.857	4.08163	0.993114
142.857	8.16327	0.973225
142.857	12.2449	0.942356
142.857	16.3265	0.903126
142.857	20.4082	0.858134
142.857	24.4898	0.809601
142.857	28.5714	0.759278
142.857	32.6531	0.70849
142.857	36.7347	0.658226
142.857	40.8163	0.609211
142.857	44.898	0.561969
142.857	48.9796	0.516866
142.857	53.0612	0.474135
142.857	57.1429	0.433908
142.857	61.2245	0.396236
142.857	65.3061	0.361104
142.857	69.3878	0.328455
142.857	73.4694	0.298196
142.857	77.551	0.270215
142.857	81.6327	0.244386
142.857	85.7143	0.220578
142.857	89.7959	0.198659
142.857	93.8776	0.1785
142.857	97.9592	0.159978
142.857	102.041	0.142974
142.857	106.122	0.127381
142.857	110.204	0.113094
142.857	114.286	0.100022
142.857	118.367	0.0880775
142.857	122.449	0.0771812
142.857	126.531	0.0672608
142.857	130.612	0.0582501
142.857	134.694	0.0500884
142.857	138.776	0.0427199
142.857	142.857	0.0360936
142.857	146.939	0.0301623
142.857	151.02	0.0248827
142.857	155.102	0.0202144
142.857	159.184	0.0161202
142.857	163.265	0.0125652
142.857	167.347	0.00951696
142.857	171.429	0.00694496
142.857	175.51	0.00482058
142.857	179.592	0.00311683
142.857	183.673	0.00180825
142.857	187.755	0.000870736
142.857	191.837	0.000281434
142.857	195.918	1.86679e-05
142.857	200	6.18386e-05
146.939	0	1
146.939	4.08163	0.993554
146.939	8.16327	0.97489
146.939	12.2449	0.945793
146.939	16.3265	0.908615
146.939	20.4082	0.865734
146.939	24.4898	0.819222
146.939	28.5714	0.770744
146.939	32.6531	0.721578
146.939	36.7347	0.672686
146.939	40.8163	0.624786
146.939	44.898	0.578405
146.939	48.9796	0.533919
146.939	53.0612	0.491578
146.939	57.1429	0.451538
146.939	61.2245	0.413874
146.939	65.3061	0.378598
146.939	69.3878	0.345677
146.939	73.4694	0.315044
146.939	77.551	0.286605
146.939	81.6327	0.260256
146.939	85.7143	0.23588
146.939	89.7959	0.213359
146.939	93.8776	0.192575
146.939	97.9592	0.173414
146.939	102.041	0.155764
146.939	106.122	0.139523
146.939	110.204	0.124591
146.939	114.286	0.11088
146.939	118.367	0.0983038
146.939	122.449	0.086786
146.939	126.531	0.076255
146.939	130.612	0.0666451
146.939	134.694	0.057896
146.939	138.776	0.0499523
146.939	142.857	0.0427629
146.939	146.939	0.0362807
146.939	151.02	0.030462
146.939	155.102	0.0252667
146.939	159.184	0.0206571
146.939	163.265	0.0165984
146.939	167.347	0.0130579
146.939	171.429	0.010005
146.939	175.51	0.00741117
146.939	179.592	0.00524924
146.939	183.673	0.00349376
146.939	187.755	0.00212063
146.939	191.837	0.001107
146.939	195.918	0.000431219
146.939	200	7.27088e-05
151.02	0	1
151.02	4.08163	0.993953
151.02	8.16327	0.976404
151.02	12.2449	0.948937
151.02	16.3265	0.913666
151.02	20.4082	0.872767
151.02	24.4898	0.828174
151.02	28.5714	0.781468
151.02	32.6531	0.733877
151.02	36.7347	0.68634
151.02	40.8163	0.639564
151.02	44.898	0.594073
151.02	48.9796	0.550252
151.02	53.0612	0.508365
151.02	57.1429	0.468585
151.02	61.2245	0.431008
151.02	65.3061	0.395669
151.02	69.3878	0.362559
151.02	73.4694	0.331629
151.02	77.551	0.302809
151.02	81.6327	0.276009
151.02	85.7143	0.251129
151.02	89.7959	0.228065
151.02	93.8776	0.20671
151.02	97.9592	0.186957
151.02	102.041	0.168705
151.02	106.122	0.151854
151.02	110.204	0.136312
151.02	114.286	0.121992
151.02	118.367	0.108812
151.02	122.449	0.0966978
151.02	126.531	0.0855784
151.02	130.612	0.0753895
151.02	134.694	0.0660715
151.02	138.776	0.0575693
151.02	142.857	0.0498323
151.02	146.939	0.0428132
151.02	151.02	0.0364688
151.02	155.102	0.0307585
151.02	159.184	0.0256448
151.02	163.265	0.0210928
151.02	167.347	0.0170697
151.02	171.429	0.013545
151.02	175.51	0.0104898
151.02	179.592	0.00787725
151.02	183.673	0.00568171
151.02	187.755	0.00387909
151.02	191.837	0.00244659
151.02	195.918	0.00136254
151.02	200	0.000606406
155.102	0	1
155.102	4.08163	0.994316
155.102	8.16327	0.977787
155.102	12.2449	0.951821
155.102	16.3265	0.918322
155.102	20.4082	0.879285
155.102	24.4898	0.836513
155.102	28.5714	0.791505
155.102	32.6531	0.745443
155.102	36.7347	0.699238
155.102	40.8163	0.653584
155.102	44.898	0.609005
155.102	48.9796	0.565886
155.102	53.0612	0.524505
155.102	57.1429	0.485047
155.102	61.2245	0.447627
155.102	65.3061	0.412299
155.102	69.3878	0.379073
155.102	73.4694	0.347921
155.102	77.551	0.318789
155.102	81.6327	0.291606
155.102	85.7143	0.266285
155.102	89.7959	0.242736
155.102	93.8776	0.220862
155.102	97.9592	0.200566
155.102	102.041	0.181754
155.102	106.122	0.164333
155.102	110.204	0.148216
155.102	114.286	0.133319
155.102	118.367	0.119564
155.102	122.449	0.106879
155.102	126.531	0.095194
155.102	130.612	0.0844471
155.102	134.694	0.0745793
155.102	138.776	0.0655363
155.102	142.857	0.0572676
155.102	146.939	0.0497266
155.102	151.02	0.0428699
155.102	155.102	0.0366573
155.102	159.184	0.0310512
155.102	163.265	0.0260167
155.102	167.347	0.0215211
155.102	171.429	0.0175338
155.102	175.51	0.014026
155.102	179.592	0.0109707
155.102	183.673	0.00834233
155.102	187.755	0.0061168
155.102	191.837	0.00427131
155.102	195.918	0.00278424
155.102	200	0.00163506
159.184	0	1
159.184	4.08163	0.994647
159.184	8.16327	0.979052
159.184	12.2449	0.95447
159.184	16.3265	0.922621
159.184	20.4082	0.885334
159.184	24.4898	0.844291
159.184	28.5714	0.80091
159.184	32.6531	0.756326
159.184	36.7347	0.711426
159.184	40.8163	0.666889
159.184	44.898	0.623233
159.184	48.9796	0.580846
159.184	53.0612	0.540013
159.184	57.1429	0.50093
159.184	61.2245	0.463728
159.184	65.3061	0.428476
159.184	69.3878	0.395202
159.184	73.4694	0.363894
159.184	77.551	0.334517
159.184	81.6327	0.307014
159.184	85.7143	0.281313
159.184	89.7959	0.257334
159.184	93.8776	0.234993
159.184	97.9592	0.214202
159.184	102.041	0.194873
159.184	106.122	0.176921
159.184	110.204	0.160264
159.184	114.286	0.144823
159.184	118.367	0.130522
159.184	122.449	0.117292
159.184	126.531	0.105066
159.184	130.612	0.0937833
159.184	134.694	0.0833857
159.184	138.776	0.0738199
159.184	142.857	0.0650362
159.184	146.939	0.0569885
159.184	151.02	0.0496338
159.184	155.102	0.0429319
159.184	159.184	0.0368456
159.184	163.265	0.0313399
159.184	167.347	0.0263822
159.184	171.429	0.021942
159.184	175.51	0.0179906
159.184	179.592	0.0145007
159.184	183.673	0.0114471
159.184	187.755	0.00880564
159.184	191.837	0.00655347
159.184	195.918	0.00466905
[truncated: 501 more rows]

## Sheet: Fig3_b_fB
B1_mT	B2_mT	contrast_pct
0	0	1
0	4.08163	0.622444
0	8.16327	0.530536
0	12.2449	0.49442
0	16.3265	0.475509
0	20.4082	0.463936
0	24.4898	0.45614
0	28.5714	0.450536
0	32.6531	0.446315
0	36.7347	0.443023
0	40.8163	0.440384
0	44.898	0.438222
0	48.9796	0.436417
0	53.0612	0.434889
0	57.1429	0.433578
0	61.2245	0.432441
0	65.3061	0.431445
0	69.3878	0.430567
0	73.4694	0.429785
0	77.551	0.429086
0	81.6327	0.428456
0	85.7143	0.427886
0	89.7959	0.427368
0	93.8776	0.426895
0	97.9592	0.426461
0	102.041	0.426062
0	106.122	0.425693
0	110.204	0.425352
0	114.286	0.425035
0	118.367	0.424739
0	122.449	0.424464
0	126.531	0.424206
0	130.612	0.423964
0	134.694	0.423737
0	138.776	0.423524
0	142.857	0.423322
0	146.939	0.423132
0	151.02	0.422952
0	155.102	0.422781
0	159.184	0.422619
0	163.265	0.422465
0	167.347	0.422319
0	171.429	0.42218
0	175.51	0.422047
0	179.592	0.42192
0	183.673	0.421799
0	187.755	0.421683
0	191.837	0.421572
0	195.918	0.421466
0	200	0.421364
4.08163	0	1
4.08163	4.08163	0.629554
4.08163	8.16327	0.535055
4.08163	12.2449	0.497295
4.08163	16.3265	0.477188
4.08163	20.4082	0.46454
4.08163	24.4898	0.455608
4.08163	28.5714	0.448666
4.08163	32.6531	0.442744
4.08163	36.7347	0.437168
4.08163	40.8163	0.431315
4.08163	44.898	0.424419
4.08163	48.9796	0.415284
4.08163	53.0612	0.401714
4.08163	57.1429	0.379166
4.08163	61.2245	0.337317
4.08163	65.3061	0.252155
4.08163	69.3878	0.0919308
4.08163	73.4694	0.00693062
4.08163	77.551	0.15027
4.08163	81.6327	0.267472
4.08163	85.7143	0.32785
4.08163	89.7959	0.359891
4.08163	93.8776	0.378339
4.08163	97.9592	0.389761
4.08163	102.041	0.397259
4.08163	106.122	0.402414
4.08163	110.204	0.406091
4.08163	114.286	0.408793
4.08163	118.367	0.410828
4.08163	122.449	0.41239
4.08163	126.531	0.413611
4.08163	130.612	0.414578
4.08163	134.694	0.415352
4.08163	138.776	0.41598
4.08163	142.857	0.416492
4.08163	146.939	0.416913
4.08163	151.02	0.417261
4.08163	155.102	0.41755
4.08163	159.184	0.417792
4.08163	163.265	0.417994
4.08163	167.347	0.418163
4.08163	171.429	0.418306
4.08163	175.51	0.418425
4.08163	179.592	0.418526
4.08163	183.673	0.41861
4.08163	187.755	0.418681
4.08163	191.837	0.418739
4.08163	195.918	0.418788
4.08163	200	0.418828
8.16327	0	1
8.16327	4.08163	0.64962
8.16327	8.16327	0.548255
8.16327	12.2449	0.505836
8.16327	16.3265	0.482304
8.16327	20.4082	0.466612
8.16327	24.4898	0.454537
8.16327	28.5714	0.443999
8.16327	32.6531	0.433683
8.16327	36.7347	0.422492
8.16327	40.8163	0.409244
8.16327	44.898	0.392398
8.16327	48.9796	0.369724
8.16327	53.0612	0.337855
8.16327	57.1429	0.291812
8.16327	61.2245	0.225361
8.16327	65.3061	0.135995
8.16327	69.3878	0.0427277
8.16327	73.4694	7.1356e-07
8.16327	77.551	0.0378103
8.16327	81.6327	0.114158
8.16327	85.7143	0.185744
8.16327	89.7959	0.240387
8.16327	93.8776	0.279924
8.16327	97.9592	0.308482
8.16327	102.041	0.329433
8.16327	106.122	0.345117
8.16327	110.204	0.357098
8.16327	114.286	0.366427
8.16327	118.367	0.373818
8.16327	122.449	0.379764
8.16327	126.531	0.384614
8.16327	130.612	0.388619
8.16327	134.694	0.391962
8.16327	138.776	0.394781
8.16327	142.857	0.397179
8.16327	146.939	0.399234
8.16327	151.02	0.40101
8.16327	155.102	0.402552
8.16327	159.184	0.403902
8.16327	163.265	0.405088
8.16327	167.347	0.406136
8.16327	171.429	0.407066
8.16327	175.51	0.407895
8.16327	179.592	0.408637
8.16327	183.673	0.409303
8.16327	187.755	0.409904
8.16327	191.837	0.410446
8.16327	195.918	0.410939
8.16327	200	0.411386
12.2449	0	1
12.2449	4.08163	0.679287
12.2449	8.16327	0.569065
12.2449	12.2449	0.519749
12.2449	16.3265	0.491017
12.2449	20.4082	0.470779
12.2449	24.4898	0.454184
12.2449	28.5714	0.438743
12.2449	32.6531	0.422823
12.2449	36.7347	0.405055
12.2449	40.8163	0.384035
12.2449	44.898	0.358144
12.2449	48.9796	0.325435
12.2449	53.0612	0.283693
12.2449	57.1429	0.230928
12.2449	61.2245	0.166999
12.2449	65.3061	0.0970854
12.2449	69.3878	0.0355026
12.2449	73.4694	0.00232687
12.2449	77.551	0.00822169
12.2449	81.6327	0.0446706
12.2449	85.7143	0.0941467
12.2449	89.7959	0.143466
12.2449	93.8776	0.18675
12.2449	97.9592	0.222707
12.2449	102.041	0.251956
12.2449	106.122	0.275642
12.2449	110.204	0.294885
12.2449	114.286	0.310628
12.2449	118.367	0.323618
12.2449	122.449	0.334431
12.2449	126.531	0.343512
12.2449	130.612	0.351203
12.2449	134.694	0.357767
12.2449	138.776	0.363412
12.2449	142.857	0.3683
12.2449	146.939	0.372559
12.2449	151.02	0.376292
12.2449	155.102	0.379581
12.2449	159.184	0.382495
12.2449	163.265	0.385088
12.2449	167.347	0.387405
12.2449	171.429	0.389485
12.2449	175.51	0.391358
12.2449	179.592	0.393052
12.2449	183.673	0.394587
12.2449	187.755	0.395984
12.2449	191.837	0.397259
12.2449	195.918	0.398425
12.2449	200	0.399494
16.3265	0	1
16.3265	4.08163	0.714325
16.3265	8.16327	0.595745
16.3265	12.2449	0.53845
16.3265	16.3265	0.503394
16.3265	20.4082	0.477689
16.3265	24.4898	0.455889
16.3265	28.5714	0.435152
16.3265	32.6531	0.41365
16.3265	36.7347	0.389954
16.3265	40.8163	0.362771
16.3265	44.898	0.330842
16.3265	48.9796	0.292987
16.3265	53.0612	0.248343
16.3265	57.1429	0.196945
16.3265	61.2245	0.140731
16.3265	65.3061	0.0847289
16.3265	69.3878	0.0372419
16.3265	73.4694	0.00740212
16.3265	77.551	0.000466221
16.3265	81.6327	0.0148166
16.3265	85.7143	0.0436916
16.3265	89.7959	0.0793955
16.3265	93.8776	0.11616
16.3265	97.9592	0.150712
16.3265	102.041	0.181648
16.3265	106.122	0.208657
16.3265	110.204	0.231954
16.3265	114.286	0.251957
16.3265	118.367	0.26913
16.3265	122.449	0.283906
16.3265	126.531	0.296668
16.3265	130.612	0.30774
16.3265	134.694	0.317389
16.3265	138.776	0.325841
16.3265	142.857	0.333278
16.3265	146.939	0.339852
16.3265	151.02	0.34569
16.3265	155.102	0.350896
16.3265	159.184	0.355557
16.3265	163.265	0.359745
16.3265	167.347	0.363522
16.3265	171.429	0.36694
16.3265	175.51	0.370043
16.3265	179.592	0.372869
16.3265	183.673	0.375448
16.3265	187.755	0.37781
16.3265	191.837	0.379978
16.3265	195.918	0.381973
16.3265	200	0.383812
20.4082	0	1
20.4082	4.08163	0.751002
20.4082	8.16327	0.626131
20.4082	12.2449	0.561023
20.4082	16.3265	0.51925
20.4082	20.4082	0.487723
20.4082	24.4898	0.460584
20.4082	28.5714	0.434738
20.4082	32.6531	0.408268
20.4082	36.7347	0.379807
20.4082	40.8163	0.348284
20.4082	44.898	0.312851
20.4082	48.9796	0.272954
20.4082	53.0612	0.228545
20.4082	57.1429	0.180441
20.4082	61.2245	0.130771
20.4082	65.3061	0.0832416
20.4082	69.3878	0.0427934
20.4082	73.4694	0.0143431
20.4082	77.551	0.000994261
20.4082	81.6327	0.00284421
20.4082	85.7143	0.0172337
20.4082	89.7959	0.0401159
20.4082	93.8776	0.0675036
20.4082	97.9592	0.0962989
20.4082	102.041	0.124475
20.4082	106.122	0.150897
20.4082	110.204	0.175052
20.4082	114.286	0.196807
20.4082	118.367	0.216237
20.4082	122.449	0.233519
20.4082	126.531	0.248869
20.4082	130.612	0.26251
20.4082	134.694	0.274648
20.4082	138.776	0.285473
20.4082	142.857	0.295153
20.4082	146.939	0.303832
20.4082	151.02	0.311637
20.4082	155.102	0.318677
20.4082	159.184	0.325045
20.4082	163.265	0.330822
20.4082	167.347	0.336077
20.4082	171.429	0.340869
20.4082	175.51	0.345252
20.4082	179.592	0.34927
20.4082	183.673	0.352961
20.4082	187.755	0.356361
20.4082	191.837	0.359498
20.4082	195.918	0.3624
20.4082	200	0.365088
24.4898	0	1
24.4898	4.08163	0.786734
24.4898	8.16327	0.65806
24.4898	12.2449	0.586287
24.4898	16.3265	0.538098
24.4898	20.4082	0.500875
24.4898	24.4898	0.468627
24.4898	28.5714	0.438131
24.4898	32.6531	0.407444
24.4898	36.7347	0.375292
24.4898	40.8163	0.340799
24.4898	44.898	0.303418
24.4898	48.9796	0.262964
24.4898	53.0612	0.219745
24.4898	57.1429	0.174735
24.4898	61.2245	0.129733
24.4898	65.3061	0.0873594
24.4898	69.3878	0.0507434
24.4898	73.4694	0.0228702
24.4898	77.551	0.00578043
24.4898	81.6327	5.68262e-06
24.4898	85.7143	0.0045337
24.4898	89.7959	0.0172757
24.4898	93.8776	0.0357348
24.4898	97.9592	0.0575632
24.4898	102.041	0.0808694
24.4898	106.122	0.104297
24.4898	110.204	0.126966
24.4898	114.286	0.148369
24.4898	118.367	0.168256
24.4898	122.449	0.186544
24.4898	126.531	0.203258
24.4898	130.612	0.218475
24.4898	134.694	0.232306
24.4898	138.776	0.24487
24.4898	142.857	0.256287
24.4898	146.939	0.266671
24.4898	151.02	0.27613
24.4898	155.102	0.284758
24.4898	159.184	0.292645
24.4898	163.265	0.299866
24.4898	167.347	0.306491
24.4898	171.429	0.312581
24.4898	175.51	0.31819
24.4898	179.592	0.323365
24.4898	183.673	0.32815
24.4898	187.755	0.332582
24.4898	191.837	0.336694
24.4898	195.918	0.340516
24.4898	200	0.344073
28.5714	0	1
28.5714	4.08163	0.819902
28.5714	8.16327	0.689799
28.5714	12.2449	0.612978
28.5714	16.3265	0.559208
28.5714	20.4082	0.516789
28.5714	24.4898	0.479892
28.5714	28.5714	0.445295
28.5714	32.6531	0.411081
28.5714	36.7347	0.376052
28.5714	40.8163	0.339472
28.5714	44.898	0.300966
28.5714	48.9796	0.260525
28.5714	53.0612	0.218555
28.5714	57.1429	0.17595
28.5714	61.2245	0.134127
28.5714	65.3061	0.0949527
28.5714	69.3878	0.0605279
28.5714	73.4694	0.0328251
28.5714	77.551	0.0132824
28.5714	81.6327	0.00250076
28.5714	85.7143	0.000166688
28.5714	89.7959	0.00521268
28.5714	93.8776	0.0161242
28.5714	97.9592	0.031263
28.5714	102.041	0.0491118
28.5714	106.122	0.0684106
28.5714	110.204	0.0881969
28.5714	114.286	0.107787
28.5714	118.367	0.126729
28.5714	122.449	0.144749
28.5714	126.531	0.1617
28.5714	130.612	0.177524
28.5714	134.694	0.192219
28.5714	138.776	0.205823
28.5714	142.857	0.218392
28.5714	146.939	0.229993
28.5714	151.02	0.240698
28.5714	155.102	0.250579
28.5714	159.184	0.259705
28.5714	163.265	0.26814
28.5714	167.347	0.275946
28.5714	171.429	0.283179
28.5714	175.51	0.289888
28.5714	179.592	0.296121
28.5714	183.673	0.301918
28.5714	187.755	0.307318
28.5714	191.837	0.312355
28.5714	195.918	0.317059
28.5714	200	0.321459
32.6531	0	1
32.6531	4.08163	0.849522
32.6531	8.16327	0.720233
32.6531	12.2449	0.639961
32.6531	16.3265	0.581737
32.6531	20.4082	0.534874
32.6531	24.4898	0.493929
32.6531	28.5714	0.455804
32.6531	32.6531	0.418646
32.6531	36.7347	0.381328
32.6531	40.8163	0.343197
32.6531	44.898	0.303963
32.6531	48.9796	0.263675
32.6531	53.0612	0.222723
32.6531	57.1429	0.181854
32.6531	61.2245	0.142159
32.6531	65.3061	0.104995
32.6531	69.3878	0.0718402
32.6531	73.4694	0.0440792
32.6531	77.551	0.0227735
32.6531	81.6327	0.00848539
32.6531	85.7143	0.00120677
32.6531	89.7959	0.000408957
32.6531	93.8776	0.00518516
32.6531	97.9592	0.0144302
32.6531	102.041	0.0270063
32.6531	106.122	0.0418635
32.6531	110.204	0.0581077
32.6531	114.286	0.0750251
32.6531	118.367	0.0920756
32.6531	122.449	0.108871
32.6531	126.531	0.125148
32.6531	130.612	0.140737
32.6531	134.694	0.155541
32.6531	138.776	0.169515
32.6531	142.857	0.18265
32.6531	146.939	0.194958
32.6531	151.02	0.20647
32.6531	155.102	0.217224
32.6531	159.184	0.227264
32.6531	163.265	0.236636
32.6531	167.347	0.245386
32.6531	171.429	0.253559
32.6531	175.51	0.261196
32.6531	179.592	0.268339
32.6531	183.673	0.275024
32.6531	187.755	0.281288
32.6531	191.837	0.287161
32.6531	195.918	0.292674
32.6531	200	0.297853
36.7347	0	1
36.7347	4.08163	0.875104
36.7347	8.16327	0.748781
36.7347	12.2449	0.666377
36.7347	16.3265	0.604871
36.7347	20.4082	0.554444
36.7347	24.4898	0.510128
36.7347	28.5714	0.469044
36.7347	32.6531	0.429445
36.7347	36.7347	0.39027
36.7347	40.8163	0.35092
36.7347	44.898	0.311141
36.7347	48.9796	0.27098
36.7347	53.0612	0.230766
36.7347	57.1429	0.191096
36.7347	61.2245	0.152805
36.7347	65.3061	0.116903
36.7347	69.3878	0.0844663
36.7347	73.4694	0.0565095
36.7347	77.551	0.0338428
36.7347	81.6327	0.0169613
36.7347	85.7143	0.00598882
36.7347	89.7959	0.00068593
36.7347	93.8776	0.000516377
36.7347	97.9592	0.00474596
36.7347	102.041	0.0125479
36.7347	106.122	0.0230938
36.7347	110.204	0.0356179
36.7347	114.286	0.0494559
36.7347	118.367	0.064059
36.7347	122.449	0.0789931
36.7347	126.531	0.0939276
36.7347	130.612	0.108621
36.7347	134.694	0.122902
36.7347	138.776	0.13666
36.7347	142.857	0.149822
36.7347	146.939	0.162354
36.7347	151.02	0.17424
36.7347	155.102	0.185484
36.7347	159.184	0.196101
36.7347	163.265	0.206112
36.7347	167.347	0.215544
36.7347	171.429	0.224428
36.7347	175.51	0.232793
36.7347	179.592	0.240672
36.7347	183.673	0.248093
36.7347	187.755	0.255087
36.7347	191.837	0.261682
36.7347	195.918	0.267903
36.7347	200	0.273776
40.8163	0	1
40.8163	4.08163	0.8966
40.8163	8.16327	0.775187
40.8163	12.2449	0.691681
40.8163	16.3265	0.627935
40.8163	20.4082	0.574828
40.8163	24.4898	0.527841
40.8163	28.5714	0.484354
40.8163	32.6531	0.44276
40.8163	36.7347	0.402074
40.8163	40.8163	0.361734
40.8163	44.898	0.321499
40.8163	48.9796	0.281391
40.8163	53.0612	0.241669
40.8163	57.1429	0.202798
40.8163	61.2245	0.165419
40.8163	65.3061	0.130294
40.8163	69.3878	0.0982293
40.8163	73.4694	0.0699927
40.8163	77.551	0.0462171
40.8163	81.6327	0.0273288
40.8163	85.7143	0.0135029
40.8163	89.7959	0.00465747
40.8163	93.8776	0.000482387
40.8163	97.9592	0.000494286
40.8163	102.041	0.00410188
40.8163	106.122	0.0106697
40.8163	110.204	0.0195706
40.8163	114.286	0.0302237
40.8163	118.367	0.0421166
40.8163	122.449	0.0548156
40.8163	126.531	0.0679654
40.8163	130.612	0.0812844
40.8163	134.694	0.0945556
40.8163	138.776	0.107617
40.8163	142.857	0.120351
40.8163	146.939	0.132676
40.8163	151.02	0.14454
40.8163	155.102	0.155911
40.8163	159.184	0.166775
40.8163	163.265	0.177128
40.8163	167.347	0.186977
40.8163	171.429	0.196334
40.8163	175.51	0.205216
40.8163	179.592	0.213641
40.8163	183.673	0.22163
40.8163	187.755	0.229205
40.8163	191.837	0.236388
40.8163	195.918	0.2432
40.8163	200	0.249662
44.898	0	1
44.898	4.08163	0.914297
44.898	8.16327	0.799356
44.898	12.2449	0.715593
44.898	16.3265	0.650438
44.898	20.4082	0.59545
44.898	24.4898	0.546461
44.898	28.5714	0.501106
44.898	32.6531	0.457927
44.898	36.7347	0.416025
44.898	40.8163	0.374876
44.898	44.898	0.334246
44.898	48.9796	0.294127
44.898	53.0612	0.25471
44.898	57.1429	0.216353
44.898	61.2245	0.17955
44.898	65.3061	0.144882
44.898	69.3878	0.112969
44.898	73.4694	0.0844037
44.898	77.551	0.0596895
44.898	81.6327	0.0391903
44.898	85.7143	0.0230949
44.898	89.7959	0.0114067
44.898	93.8776	0.00395465
44.898	97.9592	0.000423462
44.898	102.041	0.000393793
44.898	106.122	0.00338559
44.898	110.204	0.00889789
44.898	114.286	0.0164411
44.898	118.367	0.0255599
44.898	122.449	0.035848
44.898	126.531	0.046954
44.898	130.612	0.0585832
44.898	134.694	0.0704941
44.898	138.776	0.0824936
44.898	142.857	0.0944309
44.898	146.939	0.106191
44.898	151.02	0.117689
44.898	155.102	0.128862
44.898	159.184	0.13967
44.898	163.265	0.150086
44.898	167.347	0.160095
44.898	171.429	0.169691
44.898	175.51	0.178875
44.898	179.592	0.187653
44.898	183.673	0.196036
44.898	187.755	0.204035
44.898	191.837	0.211665
44.898	195.918	0.21894
44.898	200	0.225876
48.9796	0	1
48.9796	4.08163	0.928679
48.9796	8.16327	0.821265
48.9796	12.2449	0.738002
48.9796	16.3265	0.672071
48.9796	20.4082	0.615864
48.9796	24.4898	0.565474
48.9796	28.5714	0.518742
48.9796	32.6531	0.474359
48.9796	36.7347	0.431512
48.9796	40.8163	0.38972
48.9796	44.898	0.348754
48.9796	48.9796	0.308584
48.9796	53.0612	0.269344
48.9796	57.1429	0.231308
48.9796	61.2245	0.194854
48.9796	65.3061	0.160436
48.9796	69.3878	0.128535
48.9796	73.4694	0.0996161
48.9796	77.551	0.0740875
48.9796	81.6327	0.0522582
48.9796	85.7143	0.0343129
48.9796	89.7959	0.0203003
48.9796	93.8776	0.0101354
48.9796	97.9592	0.00361543
48.9796	102.041	0.000444829
48.9796	106.122	0.000263955
48.9796	110.204	0.00267826
48.9796	114.286	0.00728404
48.9796	118.367	0.0136891
48.9796	122.449	0.0215275
48.9796	126.531	0.0304691
48.9796	130.612	0.0402241
48.9796	134.694	0.0505443
48.9796	138.776	0.0612212
48.9796	142.857	0.0720837
48.9796	146.939	0.0829932
48.9796	151.02	0.0938401
48.9796	155.102	0.104539
48.9796	159.184	0.115025
48.9796	163.265	0.125251
48.9796	167.347	0.135183
48.9796	171.429	0.144796
48.9796	175.51	0.154078
48.9796	179.592	0.163021
48.9796	183.673	0.171624
48.9796	187.755	0.179888
48.9796	191.837	0.187818
48.9796	195.918	0.195424
48.9796	200	0.202713
53.0612	0	1
53.0612	4.08163	0.940287
53.0612	8.16327	0.840942
53.0612	12.2449	0.758891
53.0612	16.3265	0.692671
53.0612	20.4082	0.63576
53.0612	24.4898	0.584473
53.0612	28.5714	0.536802
53.0612	32.6531	0.491563
53.0612	36.7347	0.448023
53.0612	40.8163	0.405747
53.0612	44.898	0.364518
53.0612	48.9796	0.324287
53.0612	53.0612	0.285148
53.0612	57.1429	0.247307
53.0612	61.2245	0.211059
53.0612	65.3061	0.176757
53.0612	69.3878	0.144781
53.0612	73.4694	0.115504
53.0612	77.551	0.0892592
53.0612	81.6327	0.0663084
53.0612	85.7143	0.0468252
53.0612	89.7959	0.0308809
53.0612	93.8776	0.0184437
53.0612	97.9592	0.00938669
53.0612	102.041	0.00350264
53.0612	106.122	0.000523553
53.0612	110.204	0.000141269
53.0612	114.286	0.00202731
53.0612	118.367	0.00585014
53.0612	122.449	0.0112888
53.0612	126.531	0.0180431
53.0612	130.612	0.0258396
53.0612	134.694	0.0344353
53.0612	138.776	0.0436186
53.0612	142.857	0.0532085
53.0612	146.939	0.0630527
53.0612	151.02	0.0730251
53.0612	155.102	0.0830226
53.0612	159.184	0.0929625
53.0612	163.265	0.102779
53.0612	167.347	0.112423
53.0612	171.429	0.121853
53.0612	175.51	0.131044
53.0612	179.592	0.139973
53.0612	183.673	0.148629
53.0612	187.755	0.157003
53.0612	191.837	0.165092
53.0612	195.918	0.172896
53.0612	200	0.180416
57.1429	0	1
57.1429	4.08163	0.94964
57.1429	8.16327	0.858466
57.1429	12.2449	0.778282
57.1429	16.3265	0.71217
57.1429	20.4082	0.654944
57.1429	24.4898	0.603162
57.1429	28.5714	0.554924
57.1429	32.6531	0.509136
57.1429	36.7347	0.465137
57.1429	40.8163	0.422535
57.1429	44.898	0.381126
57.1429	48.9796	0.340854
57.1429	53.0612	0.301781
57.1429	57.1429	0.264063
57.1429	61.2245	0.227932
57.1429	65.3061	0.193666
57.1429	69.3878	0.16157
57.1429	73.4694	0.131945
57.1429	77.551	0.105066
57.1429	81.6327	0.0811564
57.1429	85.7143	0.0603755
57.1429	89.7959	0.0428043
57.1429	93.8776	0.0284438
57.1429	97.9592	0.0172182
57.1429	102.041	0.00898375
57.1429	106.122	0.00354146
57.1429	110.204	0.000651847
57.1429	114.286	4.98036e-05
57.1429	118.367	0.0014585
57.1429	122.449	0.0046012
57.1429	126.531	0.00921071
57.1429	130.612	0.0150362
57.1429	134.694	0.0218478
57.1429	138.776	0.0294388
57.1429	142.857	0.0376271
57.1429	146.939	0.0462542
57.1429	151.02	0.0551844
57.1429	155.102	0.064303
57.1429	159.184	0.0735142
57.1429	163.265	0.0827389
57.1429	167.347	0.091913
57.1429	171.429	0.100985
57.1429	175.51	0.109913
57.1429	179.592	0.118667
57.1429	183.673	0.127222
57.1429	187.755	0.135561
57.1429	191.837	0.143671
57.1429	195.918	0.151544
57.1429	200	0.159176
61.2245	0	1
61.2245	4.08163	0.957191
61.2245	8.16327	0.873959
61.2245	12.2449	0.796212
61.2245	16.3265	0.730557
61.2245	20.4082	0.673311
61.2245	24.4898	0.621343
61.2245	28.5714	0.572838
61.2245	32.6531	0.526766
61.2245	36.7347	0.482519
61.2245	40.8163	0.439741
61.2245	44.898	0.398246
61.2245	48.9796	0.357972
61.2245	53.0612	0.318962
61.2245	57.1429	0.281336
61.2245	61.2245	0.245275
61.2245	65.3061	0.211005
61.2245	69.3878	0.17877
61.2245	73.4694	0.148819
61.2245	77.551	0.121379
61.2245	81.6327	0.0966441
61.2245	85.7143	0.0747567
61.2245	89.7959	0.055801
61.2245	93.8776	0.0397982
61.2245	97.9592	0.0267071
61.2245	102.041	0.0164296
61.2245	106.122	0.00881856
61.2245	110.204	0.00368858
61.2245	114.286	0.000826785
61.2245	118.367	3.84758e-06
61.2245	122.449	0.000983828
61.2245	126.531	0.00353254
61.2245	130.612	0.00742419
61.2245	134.694	0.0124462
61.2245	138.776	0.0184026
61.2245	142.857	0.0251158
61.2245	146.939	0.0324272
61.2245	151.02	0.0401973
61.2245	155.102	0.0483048
61.2245	159.184	0.0566454
61.2245	163.265	0.0651304
61.2245	167.347	0.0736852
61.2245	171.429	0.0822475
61.2245	175.51	0.0907663
61.2245	179.592	0.0991998
61.2245	183.673	0.107514
61.2245	187.755	0.115684
61.2245	191.837	0.123687
61.2245	195.918	0.13151
61.2245	200	0.139139
65.3061	0	1
65.3061	4.08163	0.963313
65.3061	8.16327	0.887579
65.3061	12.2449	0.812727
65.3061	16.3265	0.74785
65.3061	20.4082	0.690814
65.3061	24.4898	0.638891
65.3061	28.5714	0.590356
65.3061	32.6531	0.544218
65.3061	36.7347	0.499907
65.3061	40.8163	0.457094
65.3061	44.898	0.415607
65.3061	48.9796	0.375387
65.3061	53.0612	0.33646
65.3061	57.1429	0.298921
65.3061	61.2245	0.262917
65.3061	65.3061	0.228628
65.3061	69.3878	0.196258
65.3061	73.4694	0.166011
65.3061	77.551	0.138081
65.3061	81.6327	0.112632
65.3061	85.7143	0.0897956
65.3061	89.7959	0.0696533
65.3061	93.8776	0.0522385
65.3061	97.9592	0.0375339
65.3061	102.041	0.0254741
65.3061	106.122	0.0159514
65.3061	110.204	0.0088225
65.3061	114.286	0.00391716
65.3061	118.367	0.00104642
65.3061	122.449	1.06542e-05
65.3061	126.531	0.000606752
65.3061	130.612	0.00263417
65.3061	134.694	0.00589969
65.3061	138.776	0.010221
65.3061	142.857	0.0154291
65.3061	146.939	0.0213696
65.3061	151.02	0.0279037
65.3061	155.102	0.0349075
65.3061	159.184	0.0422724
65.3061	163.265	0.0499033
65.3061	167.347	0.0577184
65.3061	171.429	0.0656476
65.3061	175.51	0.0736315
65.3061	179.592	0.0816201
65.3061	183.673	0.0895717
65.3061	187.755	0.0974521
65.3061	191.837	0.105233
65.3061	195.918	0.112893
65.3061	200	0.120413
69.3878	0	1
69.3878	4.08163	0.968307
69.3878	8.16327	0.899506
69.3878	12.2449	0.827883
69.3878	16.3265	0.76408
69.3878	20.4082	0.707446
69.3878	24.4898	0.65574
69.3878	28.5714	0.607353
69.3878	32.6531	0.561324
69.3878	36.7347	0.517103
69.3878	40.8163	0.474381
69.3878	44.898	0.432997
69.3878	48.9796	0.392892
69.3878	53.0612	0.354084
69.3878	57.1429	0.316649
69.3878	61.2245	0.280706
69.3878	65.3061	0.246407
69.3878	69.3878	0.213919
69.3878	73.4694	0.183415
69.3878	77.551	0.15506
69.3878	81.6327	0.128998
69.3878	85.7143	0.105344
69.3878	89.7959	0.0841805
69.3878	93.8776	0.0655461
69.3878	97.9592	0.04944
69.3878	102.041	0.0358208
69.3878	106.122	0.0246104
69.3878	110.204	0.0156988
69.3878	114.286	0.00895016
69.3878	118.367	0.0042094
69.3878	122.449	0.00130851
69.3878	126.531	7.26752e-05
69.3878	130.612	0.000325478
69.3878	134.694	0.00189341
69.3878	138.776	0.00460938
69.3878	142.857	0.00831535
69.3878	146.939	0.0128641
69.3878	151.02	0.0181205
69.3878	155.102	0.0239618
69.3878	159.184	0.0302778
69.3878	163.265	0.0369703
69.3878	167.347	0.043953
69.3878	171.429	0.0511503
69.3878	175.51	0.0584967
69.3878	179.592	0.0659357
69.3878	183.673	0.073419
69.3878	187.755	0.0809058
69.3878	191.837	0.0883617
69.3878	195.918	0.095758
69.3878	200	0.103071
73.4694	0	1
73.4694	4.08163	0.972409
73.4694	8.16327	0.909925
73.4694	12.2449	0.841742
73.4694	16.3265	0.77928
73.4694	20.4082	0.723218
73.4694	24.4898	0.671864
73.4694	28.5714	0.623756
73.4694	32.6531	0.577969
73.4694	36.7347	0.533964
73.4694	40.8163	0.491442
73.4694	44.898	0.450247
73.4694	48.9796	0.410321
73.4694	53.0612	0.371677
73.4694	57.1429	0.334375
73.4694	61.2245	0.298516
73.4694	65.3061	0.264227
73.4694	69.3878	0.23165
73.4694	73.4694	0.200932
73.4694	77.551	0.172216
73.4694	81.6327	0.145629
73.4694	85.7143	0.121274
73.4694	89.7959	0.0992298
73.4694	93.8776	0.0795391
73.4694	97.9592	0.0622122
73.4694	102.041	0.0472256
73.4694	106.122	0.0345234
73.4694	110.204	0.0240219
73.4694	114.286	0.0156132
73.4694	118.367	0.00917035
73.4694	122.449	0.00455259
73.4694	126.531	0.00161023
73.4694	130.612	0.000189219
73.4694	134.694	0.000135145
73.4694	138.776	0.00129655
73.4694	142.857	0.00352759
73.4694	146.939	0.00669004
73.4694	151.02	0.0106546
73.4694	155.102	0.015302
73.4694	159.184	0.0205231
73.4694	163.265	0.0262192
73.4694	167.347	0.0323015
73.4694	171.429	0.0386912
73.4694	175.51	0.0453186
73.4694	179.592	0.0521226
73.4694	183.673	0.0590496
73.4694	187.755	0.0660537
73.4694	191.837	0.0730949
73.4694	195.918	0.0801392
73.4694	200	0.087158
77.551	0	1
77.551	4.08163	0.975802
77.551	8.16327	0.919019
77.551	12.2449	0.854377
77.551	16.3265	0.793488
77.551	20.4082	0.738153
77.551	24.4898	0.687257
77.551	28.5714	0.639527
77.551	32.6531	0.594082
77.551	36.7347	0.550392
77.551	40.8163	0.508159
77.551	44.898	0.467229
77.551	48.9796	0.427545
77.551	53.0612	0.389112
77.551	57.1429	0.35198
77.551	61.2245	0.316235
77.551	65.3061	0.281987
77.551	69.3878	0.249356
77.551	73.4694	0.218472
77.551	77.551	0.189458
77.551	81.6327	0.162426
77.551	85.7143	0.137473
77.551	89.7959	0.11467
77.551	93.8776	0.0940638
77.551	97.9592	0.0756724
77.551	102.041	0.0594849
77.551	106.122	0.0454632
77.551	110.204	0.0335438
77.551	114.286	0.0236416
77.551	118.367	0.0156531
77.551	122.449	0.00946085
77.551	126.531	0.00493715
77.551	130.612	0.00194823
77.551	134.694	0.000357633
77.551	138.776	2.92149e-05
77.551	142.857	0.000829751
77.551	146.939	0.00263093
77.551	151.02	0.0053109
77.551	155.102	0.00875533
77.551	159.184	0.0128581
77.551	163.265	0.0175217
77.551	167.347	0.0226572
77.551	171.429	0.0281843
77.551	175.51	0.0340307
77.551	179.592	0.0401321
77.551	183.673	0.0464315
77.551	187.755	0.0528785
77.551	191.837	0.0594291
77.551	195.918	0.0660451
77.551	200	0.072693
81.6327	0	1
81.6327	4.08163	0.978632
81.6327	8.16327	0.926958
81.6327	12.2449	0.865868
81.6327	16.3265	0.806743
81.6327	20.4082	0.752279
81.6327	24.4898	0.701933
81.6327	28.5714	0.654654
81.6327	32.6531	0.609623
81.6327	36.7347	0.566321
81.6327	40.8163	0.524449
81.6327	44.898	0.483851
81.6327	48.9796	0.444464
81.6327	53.0612	0.406289
81.6327	57.1429	0.369367
81.6327	61.2245	0.333773
81.6327	65.3061	0.2996
81.6327	69.3878	0.266956
81.6327	73.4694	0.235953
81.6327	77.551	0.206701
81.6327	81.6327	0.179301
81.6327	85.7143	0.15384
81.6327	89.7959	0.130387
81.6327	93.8776	0.108989
81.6327	97.9592	0.0896696
81.6327	102.041	0.0724275
81.6327	106.122	0.0572381
81.6327	110.204	0.0440546
81.6327	114.286	0.0328101
81.6327	118.367	0.0234206
81.6327	122.449	0.0157885
81.6327	126.531	0.00980534
81.6327	130.612	0.00535546
81.6327	134.694	0.0023189
81.6327	138.776	0.000574121
81.6327	142.857	3.69668e-07
81.6327	146.939	0.00047965
81.6327	151.02	0.00189829
81.6327	155.102	0.00414813
81.6327	159.184	0.00712739
81.6327	163.265	0.0107412
81.6327	167.347	0.0149019
81.6327	171.429	0.0195291
81.6327	175.51	0.0245497
81.6327	179.592	0.0298975
81.6327	183.673	0.035513
81.6327	187.755	0.041343
81.6327	191.837	0.0473404
81.6327	195.918	0.0534631
81.6327	200	0.0596745
85.7143	0	1
85.7143	4.08163	0.981008
85.7143	8.16327	0.933897
85.7143	12.2449	0.876299
85.7143	16.3265	0.819085
85.7143	20.4082	0.765622
85.7143	24.4898	0.715909
85.7143	28.5714	0.66914
85.7143	32.6531	0.624576
85.7143	36.7347	0.581716
85.7143	40.8163	0.54026
85.7143	44.898	0.500045
85.7143	48.9796	0.461005
85.7143	53.0612	0.423131
85.7143	57.1429	0.386459
85.7143	61.2245	0.351052
85.7143	65.3061	0.316994
85.7143	69.3878	0.284378
85.7143	73.4694	0.253305
85.7143	77.551	0.223874
85.7143	81.6327	0.196175
85.7143	85.7143	0.170289
85.7143	89.7959	0.146283
85.7143	93.8776	0.124202
85.7143	97.9592	0.104075
85.7143	102.041	0.0859072
85.7143	106.122	0.0696854
85.7143	110.204	0.0553755
85.7143	114.286	0.0429258
85.7143	118.367	0.0322685
85.7143	122.449	0.0233228
85.7143	126.531	0.015997
85.7143	130.612	0.0101915
85.7143	134.694	0.00580129
85.7143	138.776	0.00271847
85.7143	142.857	0.000834304
85.7143	146.939	4.1076e-05
85.7143	151.02	0.000233652
85.7143	155.102	0.00131071
85.7143	159.184	0.00317566
85.7143	163.265	0.00573738
85.7143	167.347	0.00891059
85.7143	171.429	0.0126162
85.7143	175.51	0.0167811
85.7143	179.592	0.0213388
85.7143	183.673	0.0262282
85.7143	187.755	0.0313945
85.7143	191.837	0.036788
85.7143	195.918	0.0423643
85.7143	200	0.0480838
89.7959	0	1
89.7959	4.08163	0.983019
89.7959	8.16327	0.939974
89.7959	12.2449	0.885756
89.7959	16.3265	0.830558
89.7959	20.4082	0.778213
89.7959	24.4898	0.729209
89.7959	28.5714	0.682997
89.7959	32.6531	0.638939
89.7959	36.7347	0.596559
89.7959	40.8163	0.555558
89.7959	44.898	0.515768
89.7959	48.9796	0.477114
89.7959	53.0612	0.439581
89.7959	57.1429	0.403196
89.7959	61.2245	0.368013
89.7959	65.3061	0.334107
89.7959	69.3878	0.301562
89.7959	73.4694	0.270467
89.7959	77.551	0.240911
89.7959	81.6327	0.212978
89.7959	85.7143	0.186744
89.7959	89.7959	0.162271
89.7959	93.8776	0.139605
89.7959	97.9592	0.118777
89.7959	102.041	0.0997991
89.7959	106.122	0.0826656
89.7959	110.204	0.0673534
89.7959	114.286	0.0538229
89.7959	118.367	0.0420202
89.7959	122.449	0.0318787
89.7959	126.531	0.023321
89.7959	130.612	0.0162619
89.7959	134.694	0.0106098
89.7959	138.776	0.00626937
89.7959	142.857	0.00314321
89.7959	146.939	0.00113358
89.7959	151.02	0.000143938
89.7959	155.102	8.00939e-05
89.7959	159.184	0.00085124
89.7959	163.265	0.00237068
89.7959	167.347	0.0045564
89.7959	171.429	0.00733139
89.7959	175.51	0.0106239
89.7959	179.592	0.0143675
89.7959	183.673	0.0185011
89.7959	187.755	0.0229686
89.7959	191.837	0.0277191
89.7959	195.918	0.0327063
89.7959	200	0.0378886
93.8776	0	1
93.8776	4.08163	0.984732
93.8776	8.16327	0.945308
93.8776	12.2449	0.894323
93.8776	16.3265	0.841208
93.8776	20.4082	0.790081
93.8776	24.4898	0.741855
93.8776	28.5714	0.696243
93.8776	32.6531	0.65272
93.8776	36.7347	0.610847
93.8776	40.8163	0.570329
93.8776	44.898	0.530994
93.8776	48.9796	0.492758
93.8776	53.0612	0.455598
93.8776	57.1429	0.419533
93.8776	61.2245	0.38461
93.8776	65.3061	0.350892
93.8776	69.3878	0.318457
93.8776	73.4694	0.287385
93.8776	77.551	0.257757
93.8776	81.6327	0.229651
93.8776	85.7143	0.203138
93.8776	89.7959	0.178276
93.8776	93.8776	0.155113
93.8776	97.9592	0.133681
93.8776	102.041	0.113996
93.8776	106.122	0.096059
93.8776	110.204	0.0798563
93.8776	114.286	0.0653583
93.8776	118.367	0.0525225
93.8776	122.449	0.0412944
93.8776	126.531	0.0316093
93.8776	130.612	0.0233944
93.8776	134.694	0.0165701
93.8776	138.776	0.0110527
93.8776	142.857	0.00675523
93.8776	146.939	0.00358951
93.8776	151.02	0.00146739
93.8776	155.102	0.000301905
93.8776	159.184	8.30177e-06
93.8776	163.265	0.000504794
93.8776	167.347	0.00171319
93.8776	171.429	0.00355932
93.8776	175.51	0.00597339
93.8776	179.592	0.00889008
93.8776	183.673	0.0122487
93.8776	187.755	0.0159931
93.8776	191.837	0.0200716
93.8776	195.918	0.0244369
93.8776	200	0.029046
97.9592	0	1
97.9592	4.08163	0.986202
97.9592	8.16327	0.950004
97.9592	12.2449	0.902085
97.9592	16.3265	0.85108
97.9592	20.4082	0.801254
97.9592	24.4898	0.753874
97.9592	28.5714	0.7089
97.9592	32.6531	0.665934
97.9592	36.7347	0.624586
97.9592	40.8163	0.58457
97.9592	44.898	0.54571
97.9592	48.9796	0.507916
97.9592	53.0612	0.471156
97.9592	57.1429	0.435439
97.9592	61.2245	0.400805
97.9592	65.3061	0.36731
97.9592	69.3878	0.335023
97.9592	73.4694	0.304016
97.9592	77.551	0.274365
97.9592	81.6327	0.246142
97.9592	85.7143	0.219413
97.9592	89.7959	0.194235
97.9592	93.8776	0.170654
97.9592	97.9592	0.148703
97.9592	102.041	0.128404
97.9592	106.122	0.109762
97.9592	110.204	0.0927703
97.9592	114.286	0.077408
97.9592	118.367	0.0636422
97.9592	122.449	0.051429
97.9592	126.531	0.0407144
97.9592	130.612	0.0314365
97.9592	134.694	0.0235269
97.9592	138.776	0.0169118
97.9592	142.857	0.0115143
97.9592	146.939	0.00725503
97.9592	151.02	0.00405399
97.9592	155.102	0.00183132
97.9592	159.184	0.000508389
97.9592	163.265	8.58893e-06
97.9592	167.347	0.000257941
97.9592	171.429	0.00118562
97.9592	175.51	0.0027243
97.9592	179.592	0.00481043
97.9592	183.673	0.00738439
97.9592	187.755	0.0103905
97.9592	191.837	0.0137772
97.9592	195.918	0.0174965
97.9592	200	0.0215047
102.041	0	1
102.041	4.08163	0.987472
102.041	8.16327	0.95415
102.041	12.2449	0.909117
102.041	16.3265	0.860225
102.041	20.4082	0.811765
102.041	24.4898	0.765287
102.041	28.5714	0.720989
102.041	32.6531	0.678601
102.041	36.7347	0.637788
102.041	40.8163	0.598285
102.041	44.898	0.559915
102.041	48.9796	0.522579
102.041	53.0612	0.486238
102.041	57.1429	0.450894
102.041	61.2245	0.416575
102.041	65.3061	0.383333
102.041	69.3878	0.351228
102.041	73.4694	0.320326
102.041	77.551	0.290697
102.041	81.6327	0.262408
102.041	85.7143	0.235521
102.041	89.7959	0.210091
102.041	93.8776	0.186163
102.041	97.9592	0.163773
102.041	102.041	0.142943
102.041	106.122	0.123685
102.041	110.204	0.105996
102.041	114.286	0.0898641
102.041	118.367	0.0752632
102.041	122.449	0.0621587
102.041	126.531	0.0505061
102.041	130.612	0.0402533
102.041	134.694	0.0313413
102.041	138.776	0.023706
102.041	142.857	0.017279
102.041	146.939	0.0119896
102.041	151.02	0.00776545
102.041	155.102	0.00453349
102.041	159.184	0.00222123
102.041	163.265	0.000757319
102.041	167.347	7.22191e-05
102.041	171.429	9.87587e-05
102.041	175.51	0.000772532
102.041	179.592	0.00203221
102.041	183.673	0.00381974
102.041	187.755	0.00608049
102.041	191.837	0.00876332
102.041	195.918	0.0118205
102.041	200	0.0152079
106.122	0	1
106.122	4.08163	0.988574
106.122	8.16327	0.957823
106.122	12.2449	0.915493
106.122	16.3265	0.868689
106.122	20.4082	0.821642
106.122	24.4898	0.77612
106.122	28.5714	0.732531
106.122	32.6531	0.690738
106.122	36.7347	0.650471
106.122	40.8163	0.611487
106.122	44.898	0.573614
106.122	48.9796	0.536747
106.122	53.0612	0.50084
106.122	57.1429	0.465885
106.122	61.2245	0.431905
106.122	65.3061	0.398941
106.122	69.3878	0.367048
106.122	73.4694	0.336287
106.122	77.551	0.30672
106.122	81.6327	0.278411
106.122	85.7143	0.251419
106.122	89.7959	0.225796
106.122	93.8776	0.201588
106.122	97.9592	0.178829
106.122	102.041	0.157545
106.122	106.122	0.137751
106.122	110.204	0.119449
106.122	114.286	0.102633
106.122	118.367	0.087284
106.122	122.449	0.0733751
106.122	126.531	0.0608701
106.122	130.612	0.0497252
106.122	134.694	0.03989
106.122	138.776	0.0313089
106.122	142.857	0.0239217
106.122	146.939	0.0176654
106.122	151.02	0.0124748
106.122	155.102	0.0082836
106.122	159.184	0.00502513
106.122	163.265	0.00263331
106.122	167.347	0.00104316
106.122	171.429	0.000191349
106.122	175.51	1.6672e-05
106.122	179.592	0.000460355
106.122	183.673	0.00146633
106.122	187.755	0.00298141
106.122	191.837	0.00495541
106.122	195.918	0.00734118
106.122	200	0.0100946
110.204	0	1
110.204	4.08163	0.989537
110.204	8.16327	0.961086
110.204	12.2449	0.92128
110.204	16.3265	0.876521
110.204	20.4082	0.830918
110.204	24.4898	0.786396
110.204	28.5714	0.743547
110.204	32.6531	0.702367
110.204	36.7347	0.662652
110.204	40.8163	0.624191
110.204	44.898	0.586817
110.204	48.9796	0.550425
110.204	53.0612	0.51496
110.204	57.1429	0.480409
110.204	61.2245	0.446784
110.204	65.3061	0.414121
110.204	69.3878	0.382468
110.204	73.4694	0.351878
110.204	77.551	0.32241
110.204	81.6327	0.294124
110.204	85.7143	0.267075
110.204	89.7959	0.241312
110.204	93.8776	0.216882
110.204	97.9592	0.193819
110.204	102.041	0.17215
110.204	106.122	0.151893
110.204	110.204	0.133054
110.204	114.286	0.115633
110.204	118.367	0.099616
110.204	122.449	0.0849832
110.204	126.531	0.0717053
110.204	130.612	0.0597462
110.204	134.694	0.0490629
110.204	138.776	0.0396074
110.204	142.857	0.0313272
110.204	146.939	0.0241662
110.204	151.02	0.0180661
110.204	155.102	0.0129666
110.204	159.184	0.00880701
110.204	163.265	0.00552631
110.204	167.347	0.00306405
110.204	171.429	0.00136089
110.204	175.51	0.000358963
110.204	179.592	2.30572e-06
110.204	183.673	0.000237119
110.204	187.755	0.00101199
110.204	191.837	0.00227804
110.204	195.918	0.00398905
110.204	200	0.00610145
114.286	0	1
114.286	4.08163	0.990383
114.286	8.16327	0.963996
114.286	12.2449	0.926539
114.286	16.3265	0.883766
114.286	20.4082	0.839624
114.286	24.4898	0.796137
114.286	28.5714	0.754059
114.286	32.6531	0.713507
114.286	36.7347	0.674351
114.286	40.8163	0.636413
114.286	44.898	0.599539
114.286	48.9796	0.563623
114.286	53.0612	0.528607
114.286	57.1429	0.494467
114.286	61.2245	0.461212
114.286	65.3061	0.428867
114.286	69.3878	0.397475
114.286	73.4694	0.367085
114.286	77.551	0.337749
114.286	81.6327	0.309523
114.286	85.7143	0.282459
114.286	89.7959	0.256606
114.286	93.8776	0.232006
114.286	97.9592	0.208697
114.286	102.041	0.186706
114.286	106.122	0.166052
114.286	110.204	0.146747
114.286	114.286	0.128793
114.286	118.367	0.112182
114.286	122.449	0.0968994
114.286	126.531	0.0829228
114.286	130.612	0.0702224
114.286	134.694	0.058762
114.286	138.776	0.0485004
114.286	142.857	0.0393918
114.286	146.939	0.0313868
114.286	151.02	0.0244332
114.286	155.102	0.0184768
114.286	159.184	0.0134623
114.286	163.265	0.00933353
114.286	167.347	0.00603467
114.286	171.429	0.00351029
114.286	175.51	0.00170601
114.286	179.592	0.0005688
114.286	183.673	4.73526e-05
114.286	187.755	9.22707e-05
114.286	191.837	0.000656277
114.286	195.918	0.00169434
114.286	200	0.00316377
118.367	0	1
118.367	4.08163	0.99113
118.367	8.16327	0.966599
118.367	12.2449	0.931323
118.367	16.3265	0.89047
118.367	20.4082	0.84779
118.367	24.4898	0.805367
118.367	28.5714	0.764086
118.367	32.6531	0.724178
118.367	36.7347	0.685586
118.367	40.8163	0.648171
118.367	44.898	0.611795
118.367	48.9796	0.576355
118.367	53.0612	0.541788
118.367	57.1429	0.508066
118.367	61.2245	0.475189
118.367	65.3061	0.443177
118.367	69.3878	0.412066
118.367	73.4694	0.381898
118.367	77.551	0.352722
118.367	81.6327	0.32459
118.367	85.7143	0.29755
118.367	89.7959	0.271649
118.367	93.8776	0.246929
118.367	97.9592	0.223426
118.367	102.041	0.201169
118.367	106.122	0.18018
118.367	110.204	0.160472
118.367	114.286	0.142051
118.367	118.367	0.124914
118.367	122.449	0.109051
118.367	126.531	0.0944442
118.367	130.612	0.0810706
118.367	134.694	0.0689
118.367	138.776	0.057897
118.367	142.857	0.0480221
118.367	146.939	0.0392319
118.367	151.02	0.0314799
118.367	155.102	0.0247175
118.367	159.184	0.0188945
118.367	163.265	0.0139596
118.367	167.347	0.00986131
118.367	171.429	0.00654814
118.367	175.51	0.00396918
118.367	179.592	0.00207446
118.367	183.673	0.000815286
118.367	187.755	0.000144453
118.367	191.837	1.64951e-05
118.367	195.918	0.000387826
118.367	200	0.00121685
122.449	0	1
122.449	4.08163	0.991792
122.449	8.16327	0.968935
122.449	12.2449	0.935683
122.449	16.3265	0.896674
122.449	20.4082	0.855448
122.449	24.4898	0.814109
122.449	28.5714	0.773648
122.449	32.6531	0.734398
122.449	36.7347	0.696377
122.449	40.8163	0.659485
122.449	44.898	0.623604
122.449	48.9796	0.588636
122.449	53.0612	0.554518
122.449	57.1429	0.521215
122.449	61.2245	0.488723
122.449	65.3061	0.457054
122.449	69.3878	0.426238
122.449	73.4694	0.396313
122.449	77.551	0.367322
122.449	81.6327	0.339312
122.449	85.7143	0.31233
122.449	89.7959	0.28642
122.449	93.8776	0.261623
122.449	97.9592	0.237974
122.449	102.041	0.215504
122.449	106.122	0.194234
122.449	110.204	0.174181
122.449	114.286	0.155354
122.449	118.367	0.137753
122.449	122.449	0.121372
122.449	126.531	0.1062
122.449	130.612	0.0922174
122.449	134.694	0.0793993
122.449	138.776	0.0677163
122.449	142.857	0.0571343
122.449	146.939	0.0476154
122.449	151.02	0.0391185
122.449	155.102	0.0316002
122.449	159.184	0.025015
122.449	163.265	0.0193163
122.449	167.347	0.0144568
122.449	171.429	0.0103888
122.449	175.51	0.00706486
122.449	179.592	0.00443816
122.449	183.673	0.00246266
122.449	187.755	0.00109346
122.449	191.837	0.000287086
122.449	195.918	1.56002e-06
122.449	200	0.000196603
126.531	0	1
126.531	4.08163	0.992382
126.531	8.16327	0.971038
126.531	12.2449	0.939663
126.531	16.3265	0.902419
126.531	20.4082	0.862629
126.531	24.4898	0.822386
126.531	28.5714	0.782763
126.531	32.6531	0.744186
126.531	36.7347	0.706741
126.531	40.8163	0.670371
126.531	44.898	0.634981
126.531	48.9796	0.600482
126.531	53.0612	0.566809
126.531	57.1429	0.533926
126.531	61.2245	0.501822
126.531	65.3061	0.470504
126.531	69.3878	0.439995
126.531	73.4694	0.410328
126.531	77.551	0.381543
126.531	81.6327	0.353681
126.531	85.7143	0.326787
126.531	89.7959	0.300903
126.531	93.8776	0.276067
126.531	97.9592	0.252316
126.531	102.041	0.229678
126.531	106.122	0.208178
126.531	110.204	0.187833
126.531	114.286	0.168655
126.531	118.367	0.150647
126.531	122.449	0.133809
126.531	126.531	0.11813
126.531	130.612	0.103597
126.531	134.694	0.0901909
126.531	138.776	0.0778859
126.531	142.857	0.0666531
126.531	146.939	0.0564598
126.531	151.02	0.0472697
126.531	155.102	0.0390442
126.531	159.184	0.0317425
126.531	163.265	0.0253222
126.531	167.347	0.0197401
126.531	171.429	0.0149522
126.531	175.51	0.0109145
126.531	179.592	0.00758322
126.531	183.673	0.00491499
126.531	187.755	0.00286737
126.531	191.837	0.00139894
126.531	195.918	0.000469478
126.531	200	4.01841e-05
130.612	0	1
130.612	4.08163	0.99291
130.612	8.16327	0.972936
130.612	12.2449	0.943302
130.612	16.3265	0.907742
130.612	20.4082	0.869361
130.612	24.4898	0.830219
130.612	28.5714	0.79145
130.612	32.6531	0.753558
130.612	36.7347	0.716695
130.612	40.8163	0.680848
130.612	44.898	0.645946
130.612	48.9796	0.61191
130.612	53.0612	0.578678
130.612	57.1429	0.546213
130.612	61.2245	0.514497
130.612	65.3061	0.483535
130.612	69.3878	0.453342
130.612	73.4694	0.423946
130.612	77.551	0.395384
130.612	81.6327	0.367692
130.612	85.7143	0.340912
130.612	89.7959	0.315084
130.612	93.8776	0.290245
130.612	97.9592	0.266429
130.612	102.041	0.243666
130.612	106.122	0.221981
130.612	110.204	0.201393
130.612	114.286	0.181914
130.612	118.367	0.163553
130.612	122.449	0.14631
130.612	126.531	0.13018
130.612	130.612	0.115153
130.612	134.694	0.101214
130.612	138.776	0.0883411
130.612	142.857	0.076511
130.612	146.939	0.065695
130.612	151.02	0.0558615
130.612	155.102	0.0469762
130.612	159.184	0.0390027
130.612	163.265	0.0319026
130.612	167.347	0.0256365
130.612	171.429	0.0201642
130.612	175.51	0.0154447
130.612	179.592	0.0114375
130.612	183.673	0.00810178
130.612	187.755	0.00539765
130.612	191.837	0.00328577
130.612	195.918	0.0017278
130.612	200	0.000686508
134.694	0	1
134.694	4.08163	0.993384
134.694	8.16327	0.974656
134.694	12.2449	0.946635
134.694	16.3265	0.912677
134.694	20.4082	0.875673
134.694	24.4898	0.837632
134.694	28.5714	0.799728
134.694	32.6531	0.762531
134.694	36.7347	0.726256
134.694	40.8163	0.690933
134.694	44.898	0.656514
134.694	48.9796	0.622936
134.694	53.0612	0.590141
134.694	57.1429	0.558089
134.694	61.2245	0.526762
134.694	65.3061	0.496157
134.694	69.3878	0.466286
134.694	73.4694	0.437172
134.694	77.551	0.408847
134.694	81.6327	0.381344
134.694	85.7143	0.354701
134.694	89.7959	0.328955
134.694	93.8776	0.304142
134.694	97.9592	0.280296
134.694	102.041	0.257446
134.694	106.122	0.235618
134.694	110.204	0.21483
134.694	114.286	0.195098
134.694	118.367	0.176432
134.694	122.449	0.158834
134.694	126.531	0.142304
134.694	130.612	0.126834
134.694	134.694	0.112413
134.694	138.776	0.0990244
134.694	142.857	0.0866474
134.694	146.939	0.075258
134.694	151.02	0.0648288
134.694	155.102	0.0553295
134.694	159.184	0.0467276
134.694	163.265	0.0389887
134.694	167.347	0.032077
134.694	171.429	0.0259556
134.694	175.51	0.020587
134.694	179.592	0.0159332
134.694	183.673	0.0119566
134.694	187.755	0.00861931
134.694	191.837	0.00588437
134.694	195.918	0.00371531
134.694	200	0.00207659
138.776	0	1
138.776	4.08163	0.993811
138.776	8.16327	0.976217
138.776	12.2449	0.949694
138.776	16.3265	0.917257
138.776	20.4082	0.881592
138.776	24.4898	0.844646
138.776	28.5714	0.807613
138.776	32.6531	0.771122
138.776	36.7347	0.735441
138.776	40.8163	0.700641
138.776	44.898	0.666703
138.776	48.9796	0.633578
138.776	53.0612	0.601213
138.776	57.1429	0.569571
138.776	61.2245	0.538629
138.776	65.3061	0.508381
138.776	69.3878	0.478836
138.776	73.4694	0.450012
138.776	77.551	0.421935
138.776	81.6327	0.394636
138.776	85.7143	0.368149
138.776	89.7959	0.34251
138.776	93.8776	0.317751
138.776	97.9592	0.293906
138.776	102.041	0.271003
138.776	106.122	0.249067
138.776	110.204	0.22812
138.776	114.286	0.208177
138.776	118.367	0.189249
138.776	122.449	0.171343
138.776	126.531	0.15446
138.776	130.612	0.138596
138.776	134.694	0.123741
138.776	138.776	0.109884
138.776	142.857	0.0970082
138.776	146.939	0.0850922
138.776	151.02	0.0741127
138.776	155.102	0.0640434
138.776	159.184	0.0548553
138.776	163.265	0.0465176
138.776	167.347	0.0389979
138.776	171.429	0.0322628
138.776	175.51	0.0262776
138.776	179.592	0.0210073
138.776	183.673	0.0164169
138.776	187.755	0.012471
138.776	191.837	0.00913473
138.776	195.918	0.0063736
138.776	200	0.00415379
142.857	0	1
142.857	4.08163	0.994198
142.857	8.16327	0.977639
142.857	12.2449	0.952505
142.857	16.3265	0.92151
142.857	20.4082	0.887145
142.857	24.4898	0.851281
142.857	28.5714	0.815124
142.857	32.6531	0.779345
142.857	36.7347	0.744262
142.857	40.8163	0.709987
142.857	44.898	0.676528
142.857	48.9796	0.64385
142.857	53.0612	0.61191
142.857	57.1429	0.580672
142.857	61.2245	0.550112
142.857	65.3061	0.520221
142.857	69.3878	0.491004
142.857	73.4694	0.462475
142.857	77.551	0.434655
142.857	81.6327	0.407573
142.857	85.7143	0.381259
142.857	89.7959	0.355745
142.857	93.8776	0.331064
142.857	97.9592	0.307247
142.857	102.041	0.284321
142.857	106.122	0.262312
142.857	110.204	0.241241
142.857	114.286	0.221126
142.857	118.367	0.201978
142.857	122.449	0.183806
142.857	126.531	0.166613
142.857	130.612	0.150398
142.857	134.694	0.135156
142.857	138.776	0.120876
142.857	142.857	0.107545
142.857	146.939	0.0951468
142.857	151.02	0.0836604
142.857	155.102	0.0730631
142.857	159.184	0.0633293
142.857	163.265	0.0544316
142.857	167.347	0.046341
142.857	171.429	0.0390267
142.857	175.51	0.0324574
142.857	179.592	0.0266009
142.857	183.673	0.0214243
142.857	187.755	0.016895
142.857	191.837	0.0129801
142.857	195.918	0.00964712
142.857	200	0.00686398
146.939	0	1
146.939	4.08163	0.994549
146.939	8.16327	0.978937
146.939	12.2449	0.955093
146.939	16.3265	0.925465
146.939	20.4082	0.892356
146.939	24.4898	0.857559
146.939	28.5714	0.822277
146.939	32.6531	0.787216
146.939	36.7347	0.752736
146.939	40.8163	0.718987
146.939	44.898	0.686004
146.939	48.9796	0.653769
146.939	53.0612	0.622248
146.939	57.1429	0.591408
146.939	61.2245	0.561226
146.939	65.3061	0.53169
146.939	69.3878	0.502801
146.939	73.4694	0.47457
146.939	77.551	0.447014
146.939	81.6327	0.420159
146.939	85.7143	0.394031
146.939	89.7959	0.368661
146.939	93.8776	0.344078
146.939	97.9592	0.320313
146.939	102.041	0.297391
146.939	106.122	0.275339
146.939	110.204	0.254177
146.939	114.286	0.233924
146.939	118.367	0.214593
146.939	122.449	0.196194
146.939	126.531	0.178731
146.939	130.612	0.162207
146.939	134.694	0.146618
146.939	138.776	0.131958
146.939	142.857	0.118215
146.939	146.939	0.105376
146.939	151.02	0.0934241
146.939	155.102	0.0823389
146.939	159.184	0.0720985
146.939	163.265	0.0626784
146.939	167.347	0.0540525
146.939	171.429	0.0461933
146.939	175.51	0.039072
146.939	179.592	0.0326591
146.939	183.673	0.0269243
146.939	187.755	0.0218371
146.939	191.837	0.017367
146.939	195.918	0.0134833
146.939	200	0.0101557
151.02	0	1
151.02	4.08163	0.994868
151.02	8.16327	0.980125
151.02	12.2449	0.957481
151.02	16.3265	0.929145
151.02	20.4082	0.897248
151.02	24.4898	0.863499
151.02	28.5714	0.829089
151.02	32.6531	0.794749
151.02	36.7347	0.760876
151.02	40.8163	0.727654
151.02	44.898	0.695145
151.02	48.9796	0.663349
151.02	53.0612	0.632241
151.02	57.1429	0.601794
151.02	61.2245	0.571984
151.02	65.3061	0.5428
151.02	69.3878	0.514238
151.02	73.4694	0.486307
151.02	77.551	0.459021
151.02	81.6327	0.4324
151.02	85.7143	0.40647
151.02	89.7959	0.381258
151.02	93.8776	0.356792
151.02	97.9592	0.333099
151.02	102.041	0.310206
151.02	106.122	0.288137
151.02	110.204	0.266914
151.02	114.286	0.246555
151.02	118.367	0.227074
151.02	122.449	0.208483
151.02	126.531	0.190789
151.02	130.612	0.173993
151.02	134.694	0.158097
151.02	138.776	0.143095
151.02	142.857	0.12898
151.02	146.939	0.11574
151.02	151.02	0.103361
151.02	155.102	0.0918261
151.02	159.184	0.0811162
151.02	163.265	0.0712098
151.02	167.347	0.0620835
151.02	171.429	0.0537125
151.02	175.51	0.0460707
151.02	179.592	0.0391311
151.02	183.673	0.0328659
151.02	187.755	0.0272467
151.02	191.837	0.0222451
151.02	195.918	0.0178324
151.02	200	0.01398
155.102	0	1
155.102	4.08163	0.99516
155.102	8.16327	0.981215
155.102	12.2449	0.959688
155.102	16.3265	0.932573
155.102	20.4082	0.901843
155.102	24.4898	0.869121
155.102	28.5714	0.835576
155.102	32.6531	0.801957
155.102	36.7347	0.768694
155.102	40.8163	0.736
155.102	44.898	0.703964
155.102	48.9796	0.672603
155.102	53.0612	0.641904
155.102	57.1429	0.611843
155.102	61.2245	0.582401
155.102	65.3061	0.553564
155.102	69.3878	0.525328
155.102	73.4694	0.497697
155.102	77.551	0.470683
155.102	81.6327	0.444304
155.102	85.7143	0.418581
155.102	89.7959	0.393539
155.102	93.8776	0.369204
155.102	97.9592	0.345603
155.102	102.041	0.322759
155.102	106.122	0.300698
155.102	110.204	0.27944
155.102	114.286	0.259004
155.102	118.367	0.239405
155.102	122.449	0.220654
155.102	126.531	0.202761
155.102	130.612	0.18573
155.102	134.694	0.169563
155.102	138.776	0.154256
155.102	142.857	0.139805
155.102	146.939	0.126201
155.102	151.02	0.113432
155.102	155.102	0.101484
155.102	159.184	0.0903405
155.102	163.265	0.0799824
155.102	167.347	0.0703892
155.102	171.429	0.0615387
155.102	175.51	0.0534072
155.102	179.592	0.0459701
155.102	183.673	0.0392019
155.102	187.755	0.0330765
155.102	191.837	0.0275674
155.102	195.918	0.0226478
155.102	200	0.0182909
159.184	0	1
159.184	4.08163	0.995427
159.184	8.16327	0.982217
159.184	12.2449	0.96173
159.184	16.3265	0.935771
159.184	20.4082	0.906161
159.184	24.4898	0.874442
159.184	28.5714	0.841754
159.184	32.6531	0.808856
159.184	36.7347	0.776203
159.184	40.8163	0.744039
159.184	44.898	0.712475
159.184	48.9796	0.681545
159.184	53.0612	0.651249
159.184	57.1429	0.62157
159.184	61.2245	0.592491
159.184	65.3061	0.563997
159.184	69.3878	0.536083
159.184	73.4694	0.508752
159.184	77.551	0.482012
159.184	81.6327	0.455878
159.184	85.7143	0.43037
159.184	89.7959	0.405508
159.184	93.8776	0.381318
159.184	97.9592	0.357824
159.184	102.041	0.335049
159.184	106.122	0.313016
159.184	110.204	0.291747
159.184	114.286	0.27126
159.184	118.367	0.25157
159.184	122.449	0.23269
159.184	126.531	0.21463
159.184	130.612	0.197395
159.184	134.694	0.18099
159.184	138.776	0.165413
159.184	142.857	0.150661
159.184	146.939	0.136728
159.184	151.02	0.123603
159.184	155.102	0.111277
159.184	159.184	0.0997331
159.184	163.265	0.0889565
159.184	167.347	0.0789287
159.184	171.429	0.0696297
159.184	175.51	0.0610385
159.184	179.592	0.0531325
159.184	183.673	0.0458885
159.184	187.755	0.0392825
159.184	191.837	0.0332898
159.184	195.918	0.0278856
[truncated: 501 more rows]

## Sheet: Fig3_b_fC
B1_mT	B2_mT	contrast_pct
0	0	2.10993e-12
0	4.08163	0.202679
0	8.16327	0.299219
0	12.2449	0.33696
0	16.3265	0.356518
0	20.4082	0.368406
0	24.4898	0.376376
0	28.5714	0.382087
0	32.6531	0.386377
0	36.7347	0.389717
0	40.8163	0.392391
0	44.898	0.394579
0	48.9796	0.396403
0	53.0612	0.397947
0	57.1429	0.39927
0	61.2245	0.400417
0	65.3061	0.40142
0	69.3878	0.402305
0	73.4694	0.000863715
0	77.551	0.000775267
0	81.6327	0.000699737
0	85.7143	0.000634728
0	89.7959	0.000578373
0	93.8776	0.000529202
0	97.9592	0.000486044
0	102.041	0.000447957
0	106.122	0.000414177
0	110.204	0.000384078
0	114.286	0.000357145
0	118.367	0.000332948
0	122.449	0.000311129
0	126.531	0.000291386
0	130.612	0.000273464
0	134.694	0.000257147
0	138.776	0.000242247
0	142.857	0.000228605
0	146.939	0.000216084
0	151.02	0.000204565
0	155.102	0.000193942
0	159.184	0.000184126
0	163.265	0.000175036
0	167.347	0.000166604
0	171.429	0.000158766
0	175.51	0.000151469
0	179.592	0.000144663
0	183.673	0.000138306
0	187.755	0.000132359
0	191.837	0.000126787
0	195.918	0.00012156
0	200	0.00011665
4.08163	0	1.08955e-12
4.08163	4.08163	0.195257
4.08163	8.16327	0.294101
4.08163	12.2449	0.333122
4.08163	16.3265	0.35321
4.08163	20.4082	0.365177
4.08163	24.4898	0.372877
4.08163	28.5714	0.377969
4.08163	32.6531	0.381228
4.08163	36.7347	0.382979
4.08163	40.8163	0.383248
4.08163	44.898	0.38175
4.08163	48.9796	0.377749
4.08163	53.0612	0.369648
4.08163	57.1429	0.353994
4.08163	61.2245	0.32301
4.08163	65.3061	0.259413
4.08163	69.3878	0.140458
4.08163	73.4694	0.0284409
4.08163	77.551	0.00248218
4.08163	81.6327	9.99778e-05
4.08163	85.7143	2.16802e-05
4.08163	89.7959	0.000120814
4.08163	93.8776	0.000196115
4.08163	97.9592	0.000239663
4.08163	102.041	0.000261544
4.08163	106.122	0.000270021
4.08163	110.204	0.000270411
4.08163	114.286	0.000265985
4.08163	118.367	0.000258754
4.08163	122.449	0.000249965
4.08163	126.531	0.000240393
4.08163	130.612	0.000230528
4.08163	134.694	0.000220674
4.08163	138.776	0.000211021
4.08163	142.857	0.000201681
4.08163	146.939	0.00019272
4.08163	151.02	0.000184171
4.08163	155.102	0.000176047
4.08163	159.184	0.000168346
4.08163	163.265	0.00016106
4.08163	167.347	0.000154172
4.08163	171.429	0.000147667
4.08163	175.51	0.000141523
4.08163	179.592	0.000135721
4.08163	183.673	0.000130241
4.08163	187.755	0.000125064
4.08163	191.837	0.000120171
4.08163	195.918	0.000115543
4.08163	200	0.000111165
8.16327	0	3.04e-12
8.16327	4.08163	0.174586
8.16327	8.16327	0.279163
8.16327	12.2449	0.321836
8.16327	16.3265	0.343522
8.16327	20.4082	0.355826
8.16327	24.4898	0.362911
8.16327	28.5714	0.366498
8.16327	32.6531	0.367268
8.16327	36.7347	0.365326
8.16327	40.8163	0.360332
8.16327	44.898	0.351471
8.16327	48.9796	0.337306
8.16327	53.0612	0.315543
8.16327	57.1429	0.282815
8.16327	61.2245	0.235075
8.16327	65.3061	0.170629
8.16327	69.3878	0.0986337
8.16327	73.4694	0.0423727
8.16327	77.551	0.0143484
8.16327	81.6327	0.00438168
8.16327	85.7143	0.00127573
8.16327	89.7959	0.000332093
8.16327	93.8776	6.00838e-05
8.16327	97.9592	1.44806e-06
8.16327	102.041	9.25083e-06
8.16327	106.122	3.44451e-05
8.16327	110.204	6.06467e-05
8.16327	114.286	8.28645e-05
8.16327	118.367	0.00010013
8.16327	122.449	0.000112827
8.16327	126.531	0.000121711
8.16327	130.612	0.000127555
8.16327	134.694	0.000131031
8.16327	138.776	0.000132691
8.16327	142.857	0.000132972
8.16327	146.939	0.000132218
8.16327	151.02	0.000130695
8.16327	155.102	0.000128607
8.16327	159.184	0.000126114
8.16327	163.265	0.000123337
8.16327	167.347	0.000120371
8.16327	171.429	0.000117286
8.16327	175.51	0.000114138
8.16327	179.592	0.000110968
8.16327	183.673	0.00010781
8.16327	187.755	0.000104685
8.16327	191.837	0.000101613
8.16327	195.918	9.86055e-05
8.16327	200	9.56725e-05
12.2449	0	3.92775e-12
12.2449	4.08163	0.145064
12.2449	8.16327	0.255692
12.2449	12.2449	0.303783
12.2449	16.3265	0.328107
12.2449	20.4082	0.341225
12.2449	24.4898	0.347802
12.2449	28.5714	0.349756
12.2449	32.6531	0.34782
12.2449	36.7347	0.342078
12.2449	40.8163	0.332169
12.2449	44.898	0.317363
12.2449	48.9796	0.296606
12.2449	53.0612	0.268646
12.2449	57.1429	0.232416
12.2449	61.2245	0.187972
12.2449	65.3061	0.138137
12.2449	69.3878	0.089675
12.2449	73.4694	0.050896
12.2449	77.551	0.0258332
12.2449	81.6327	0.0122712
12.2449	85.7143	0.00567997
12.2449	89.7959	0.00261156
12.2449	93.8776	0.00119115
12.2449	97.9592	0.000529534
12.2449	102.041	0.0002215
12.2449	106.122	8.14153e-05
12.2449	110.204	2.22939e-05
12.2449	114.286	2.29335e-06
12.2449	118.367	8.25387e-07
12.2449	122.449	7.60809e-06
12.2449	126.531	1.74897e-05
12.2449	130.612	2.79253e-05
12.2449	134.694	3.7712e-05
12.2449	138.776	4.63406e-05
12.2449	142.857	5.36571e-05
12.2449	146.939	5.96838e-05
12.2449	151.02	6.45244e-05
12.2449	155.102	6.83143e-05
12.2449	159.184	7.11944e-05
12.2449	163.265	7.32985e-05
12.2449	167.347	7.47482e-05
12.2449	171.429	7.56501e-05
12.2449	175.51	7.60969e-05
12.2449	179.592	7.61677e-05
12.2449	183.673	7.59298e-05
12.2449	187.755	7.54399e-05
12.2449	191.837	7.47458e-05
12.2449	195.918	7.38877e-05
12.2449	200	7.28992e-05
16.3265	0	2.23118e-12
16.3265	4.08163	0.11254
16.3265	8.16327	0.225851
16.3265	12.2449	0.280073
16.3265	16.3265	0.307903
16.3265	20.4082	0.32249
16.3265	24.4898	0.329085
16.3265	28.5714	0.329951
16.3265	32.6531	0.326047
16.3265	36.7347	0.317662
16.3265	40.8163	0.304703
16.3265	44.898	0.286857
16.3265	48.9796	0.263746
16.3265	53.0612	0.235141
16.3265	57.1429	0.201316
16.3265	61.2245	0.163532
16.3265	65.3061	0.124441
16.3265	69.3878	0.0878684
16.3265	73.4694	0.0575141
16.3265	77.551	0.0352691
16.3265	81.6327	0.0206586
16.3265	85.7143	0.0118018
16.3265	89.7959	0.00668176
16.3265	93.8776	0.00378259
16.3265	97.9592	0.00214647
16.3265	102.041	0.00121813
16.3265	106.122	0.000687205
16.3265	110.204	0.000381761
16.3265	114.286	0.000205935
16.3265	118.367	0.00010557
16.3265	122.449	4.95789e-05
16.3265	126.531	1.98304e-05
16.3265	130.612	5.59513e-06
16.3265	134.694	4.48738e-07
16.3265	138.776	5.11343e-07
16.3265	142.857	3.42921e-06
16.3265	146.939	7.7754e-06
16.3265	151.02	1.26915e-05
16.3265	155.102	1.767e-05
16.3265	159.184	2.24213e-05
16.3265	163.265	2.67904e-05
16.3265	167.347	3.07053e-05
16.3265	171.429	3.41446e-05
16.3265	175.51	3.71166e-05
16.3265	179.592	3.96464e-05
16.3265	183.673	4.17679e-05
16.3265	187.755	4.35188e-05
16.3265	191.837	4.49371e-05
16.3265	195.918	4.60599e-05
16.3265	200	4.69216e-05
20.4082	0	3.42081e-12
20.4082	4.08163	0.0822568
20.4082	8.16327	0.192499
20.4082	12.2449	0.252193
20.4082	16.3265	0.284009
20.4082	20.4082	0.300728
20.4082	24.4898	0.308074
20.4082	28.5714	0.308719
20.4082	32.6531	0.303951
20.4082	36.7347	0.294371
20.4082	40.8163	0.280236
20.4082	44.898	0.261659
20.4082	48.9796	0.238776
20.4082	53.0612	0.211928
20.4082	57.1429	0.181862
20.4082	61.2245	0.149907
20.4082	65.3061	0.117995
20.4082	69.3878	0.0883791
20.4082	73.4694	0.0630363
20.4082	77.551	0.0430607
20.4082	81.6327	0.0284491
20.4082	85.7143	0.0183865
20.4082	89.7959	0.0117463
20.4082	93.8776	0.00747637
20.4082	97.9592	0.00476423
20.4082	102.041	0.0030463
20.4082	106.122	0.00195481
20.4082	110.204	0.00125718
20.4082	114.286	0.000808254
20.4082	118.367	0.000517614
20.4082	122.449	0.000328648
20.4082	126.531	0.000205611
20.4082	130.612	0.0001257
20.4082	134.694	7.42035e-05
20.4082	138.776	4.15317e-05
20.4082	142.857	2.13697e-05
20.4082	146.939	9.5225e-06
20.4082	151.02	3.18215e-06
20.4082	155.102	4.57997e-07
20.4082	159.184	7.16603e-08
20.4082	163.265	1.15696e-06
20.4082	167.347	3.12725e-06
20.4082	171.429	5.58653e-06
20.4082	175.51	8.26953e-06
20.4082	179.592	1.10009e-05
20.4082	183.673	1.3667e-05
20.4082	187.755	1.61971e-05
20.4082	191.837	1.85494e-05
20.4082	195.918	2.07022e-05
20.4082	200	2.26471e-05
24.4898	0	4.23614e-12
24.4898	4.08163	0.0573243
24.4898	8.16327	0.158695
24.4898	12.2449	0.221898
24.4898	16.3265	0.257606
24.4898	20.4082	0.27693
24.4898	24.4898	0.285732
24.4898	28.5714	0.287032
24.4898	32.6531	0.282453
24.4898	36.7347	0.272913
24.4898	40.8163	0.258981
24.4898	44.898	0.241091
24.4898	48.9796	0.21969
24.4898	53.0612	0.19537
24.4898	57.1429	0.168967
24.4898	61.2245	0.14162
24.4898	65.3061	0.11471
24.4898	69.3878	0.0896745
24.4898	73.4694	0.067725
24.4898	77.551	0.0495845
24.4898	81.6327	0.0353903
24.4898	85.7143	0.0247905
24.4898	89.7959	0.0171584
24.4898	93.8776	0.0118031
24.4898	97.9592	0.00810561
24.4898	102.041	0.00557371
24.4898	106.122	0.0038442
24.4898	110.204	0.00266101
24.4898	114.286	0.00184836
24.4898	118.367	0.00128732
24.4898	122.449	0.000897838
24.4898	126.531	0.000626034
24.4898	130.612	0.000435505
24.4898	134.694	0.000301505
24.4898	138.776	0.000207098
24.4898	142.857	0.000140597
24.4898	146.939	9.38738e-05
24.4898	151.02	6.12345e-05
24.4898	155.102	3.86591e-05
24.4898	159.184	2.32907e-05
24.4898	163.265	1.30871e-05
24.4898	167.347	6.58009e-06
24.4898	171.429	2.70995e-06
24.4898	175.51	7.0872e-07
24.4898	179.592	1.85963e-08
24.4898	183.673	2.33831e-07
24.4898	187.755	1.05925e-06
24.4898	191.837	2.28042e-06
24.4898	195.918	3.7421e-06
24.4898	200	5.33252e-06
28.5714	0	2.68522e-12
28.5714	4.08163	0.0385813
28.5714	8.16327	0.127061
28.5714	12.2449	0.191023
28.5714	16.3265	0.229903
28.5714	20.4082	0.25197
28.5714	24.4898	0.262734
28.5714	28.5714	0.265392
28.5714	32.6531	0.261827
28.5714	36.7347	0.253218
28.5714	40.8163	0.240378
28.5714	44.898	0.223955
28.5714	48.9796	0.204567
28.5714	53.0612	0.182896
28.5714	57.1429	0.159746
28.5714	61.2245	0.136055
28.5714	65.3061	0.112846
28.5714	69.3878	0.0911146
28.5714	73.4694	0.0716819
28.5714	77.551	0.055074
28.5714	81.6327	0.0414685
28.5714	85.7143	0.0307311
28.5714	89.7959	0.0225154
28.5714	93.8776	0.0163777
28.5714	97.9592	0.0118704
28.5714	102.041	0.00859654
28.5714	106.122	0.00623303
28.5714	110.204	0.00453043
28.5714	114.286	0.00330315
28.5714	118.367	0.00241626
28.5714	122.449	0.00177297
28.5714	126.531	0.00130434
28.5714	130.612	0.00096141
28.5714	134.694	0.000709355
28.5714	138.776	0.000523352
28.5714	142.857	0.000385619
28.5714	146.939	0.000283355
28.5714	151.02	0.00020729
28.5714	155.102	0.000150671
28.5714	159.184	0.00010855
28.5714	163.265	7.72796e-05
28.5714	167.347	5.41566e-05
28.5714	171.429	3.71666e-05
28.5714	175.51	2.48016e-05
28.5714	179.592	1.59273e-05
28.5714	183.673	9.68726e-06
28.5714	187.755	5.43257e-06
28.5714	191.837	2.67004e-06
28.5714	195.918	1.02395e-06
28.5714	200	2.07571e-07
32.6531	0	1.96591e-12
32.6531	4.08163	0.0253901
32.6531	8.16327	0.0993161
32.6531	12.2449	0.16123
32.6531	16.3265	0.202069
32.6531	20.4082	0.226637
32.6531	24.4898	0.239589
32.6531	28.5714	0.244057
32.6531	32.6531	0.242063
32.6531	36.7347	0.234965
32.6531	40.8163	0.223744
32.6531	44.898	0.209184
32.6531	48.9796	0.191992
32.6531	53.0612	0.172873
32.6531	57.1429	0.15257
32.6531	61.2245	0.131867
32.6531	65.3061	0.11156
32.6531	69.3878	0.0923861
32.6531	73.4694	0.0749532
32.6531	77.551	0.0596716
32.6531	81.6327	0.0467267
32.6531	85.7143	0.0360941
32.6531	89.7959	0.027589
32.6531	93.8776	0.0209315
32.6531	97.9592	0.0158069
32.6531	102.041	0.0119098
32.6531	106.122	0.00897007
32.6531	110.204	0.00676281
32.6531	114.286	0.00510876
32.6531	118.367	0.00386915
32.6531	122.449	0.00293865
32.6531	126.531	0.00223834
32.6531	130.612	0.00170955
32.6531	134.694	0.00130881
32.6531	138.776	0.00100398
32.6531	142.857	0.000771253
32.6531	146.939	0.000592956
32.6531	151.02	0.000455927
32.6531	155.102	0.000350325
32.6531	159.184	0.000268758
32.6531	163.265	0.00020565
32.6531	167.347	0.000156771
32.6531	171.429	0.000118901
32.6531	175.51	8.95777e-05
32.6531	179.592	6.69065e-05
32.6531	183.673	4.94262e-05
32.6531	187.755	3.60045e-05
32.6531	191.837	2.57609e-05
32.6531	195.918	1.80083e-05
32.6531	200	1.22085e-05
36.7347	0	1.97079e-12
36.7347	4.08163	0.0165212
36.7347	8.16327	0.0761963
36.7347	12.2449	0.133791
36.7347	16.3265	0.175142
36.7347	20.4082	0.201642
36.7347	24.4898	0.216721
36.7347	28.5714	0.223195
36.7347	32.6531	0.223082
36.7347	36.7347	0.217825
36.7347	40.8163	0.208504
36.7347	44.898	0.195982
36.7347	48.9796	0.181009
36.7347	53.0612	0.164286
36.7347	57.1429	0.146499
36.7347	61.2245	0.128321
36.7347	65.3061	0.110401
36.7347	69.3878	0.0933234
36.7347	73.4694	0.0775663
36.7347	77.551	0.0634695
36.7347	81.6327	0.0512164
36.7347	85.7143	0.0408412
36.7347	89.7959	0.0322563
36.7347	93.8776	0.0252904
36.7347	97.9592	0.0197272
36.7347	102.041	0.0153388
36.7347	106.122	0.0119085
36.7347	110.204	0.00924371
36.7347	114.286	0.00718133
36.7347	118.367	0.00558802
36.7347	122.449	0.00435734
36.7347	126.531	0.00340583
36.7347	130.612	0.00266879
36.7347	134.694	0.00209646
36.7347	138.776	0.00165078
36.7347	142.857	0.00130265
36.7347	146.939	0.00102986
36.7347	151.02	0.00081545
36.7347	155.102	0.000646416
36.7347	159.184	0.000512783
36.7347	163.265	0.000406866
36.7347	167.347	0.000322726
36.7347	171.429	0.000255757
36.7347	175.51	0.000202371
36.7347	179.592	0.000159766
36.7347	183.673	0.000125741
36.7347	187.755	9.85644e-05
36.7347	191.837	7.68675e-05
36.7347	195.918	5.95646e-05
36.7347	200	4.57921e-05
40.8163	0	2.48424e-12
40.8163	4.08163	0.010729
40.8163	8.16327	0.057669
40.8163	12.2449	0.109487
40.8163	16.3265	0.14995
40.8163	20.4082	0.177607
40.8163	24.4898	0.194512
40.8163	28.5714	0.202961
40.8163	32.6531	0.204829
40.8163	36.7347	0.201552
40.8163	40.8163	0.194245
40.8163	44.898	0.183805
40.8163	48.9796	0.170999
40.8163	53.0612	0.156511
40.8163	57.1429	0.140979
40.8163	61.2245	0.124999
40.8163	65.3061	0.109124
40.8163	69.3878	0.0938389
40.8163	73.4694	0.0795444
40.8163	77.551	0.0665338
40.8163	81.6327	0.0549859
40.8163	85.7143	0.0449685
40.8163	89.7959	0.0364547
40.8163	93.8776	0.029346
40.8163	97.9592	0.0234986
40.8163	102.041	0.0187467
40.8163	106.122	0.0149215
40.8163	110.204	0.0118642
40.8163	114.286	0.00943255
40.8163	118.367	0.00750465
40.8163	122.449	0.00597858
40.8163	126.531	0.00477107
40.8163	130.612	0.00381507
40.8163	134.694	0.00305721
40.8163	138.776	0.0024553
40.8163	142.857	0.0019762
40.8163	146.939	0.00159388
40.8163	151.02	0.00128801
40.8163	155.102	0.00104265
40.8163	159.184	0.00084529
40.8163	163.265	0.000686142
40.8163	167.347	0.000557486
40.8163	171.429	0.000453241
40.8163	175.51	0.000368596
40.8163	179.592	0.000299733
40.8163	183.673	0.000243618
40.8163	187.755	0.000197824
40.8163	191.837	0.000160413
40.8163	195.918	0.000129824
40.8163	200	0.000104803
44.898	0	2.41507e-12
44.898	4.08163	0.00700384
44.898	8.16327	0.043249
44.898	12.2449	0.0886263
44.898	16.3265	0.127053
44.898	20.4082	0.155032
44.898	24.4898	0.173299
44.898	28.5714	0.183517
44.898	32.6531	0.187302
44.898	36.7347	0.186
44.898	40.8163	0.180704
44.898	44.898	0.17231
44.898	48.9796	0.161576
44.898	53.0612	0.149169
44.898	57.1429	0.135683
44.898	61.2245	0.121662
44.898	65.3061	0.10759
44.898	69.3878	0.0938912
44.898	73.4694	0.0809125
44.898	77.551	0.0689173
44.898	81.6327	0.05808
44.898	85.7143	0.0484889
44.898	89.7959	0.0401564
44.898	93.8776	0.0330344
44.898	97.9592	0.0270317
44.898	102.041	0.0220317
44.898	106.122	0.0179067
44.898	110.204	0.0145291
44.898	114.286	0.0117793
44.898	118.367	0.00954971
44.898	122.449	0.00774674
44.898	126.531	0.00629093
44.898	130.612	0.00511602
44.898	134.694	0.00416754
44.898	138.776	0.00340116
44.898	142.857	0.00278105
44.898	146.939	0.00227842
44.898	151.02	0.0018702
44.898	155.102	0.00153793
44.898	159.184	0.00126688
44.898	163.265	0.00104525
44.898	167.347	0.000863622
44.898	171.429	0.000714435
44.898	175.51	0.00059163
44.898	179.592	0.000490332
44.898	183.673	0.000406614
44.898	187.755	0.000337299
44.898	191.837	0.000279815
44.898	195.918	0.000232074
44.898	200	0.000192374
48.9796	0	4.28985e-12
48.9796	4.08163	0.00461914
48.9796	8.16327	0.0322619
48.9796	12.2449	0.0711603
48.9796	16.3265	0.106746
48.9796	20.4082	0.134274
48.9796	24.4898	0.153364
48.9796	28.5714	0.165027
48.9796	32.6531	0.170543
48.9796	36.7347	0.171103
48.9796	40.8163	0.167732
48.9796	44.898	0.16129
48.9796	48.9796	0.152513
48.9796	53.0612	0.142038
48.9796	57.1429	0.130427
48.9796	61.2245	0.118179
48.9796	65.3061	0.105733
48.9796	69.3878	0.0934693
48.9796	73.4694	0.0816998
48.9796	77.551	0.070667
48.9796	81.6327	0.0605415
48.9796	85.7143	0.0514245
48.9796	89.7959	0.0433549
48.9796	93.8776	0.0363203
48.9796	97.9592	0.0302686
48.9796	102.041	0.0251214
48.9796	106.122	0.020785
48.9796	110.204	0.0171601
48.9796	114.286	0.0141486
48.9796	118.367	0.0116585
48.9796	122.449	0.00960661
48.9796	126.531	0.00791979
48.9796	130.612	0.00653498
48.9796	134.694	0.00539876
48.9796	138.776	0.00446643
48.9796	142.857	0.00370093
48.9796	146.939	0.00307174
48.9796	151.02	0.0025539
48.9796	155.102	0.00212701
48.9796	159.184	0.00177446
48.9796	163.265	0.00148276
48.9796	167.347	0.00124093
48.9796	171.429	0.00104003
48.9796	175.51	0.000872811
48.9796	179.592	0.000733345
48.9796	183.673	0.000616804
48.9796	187.755	0.00051924
48.9796	191.837	0.00043742
48.9796	195.918	0.000368688
48.9796	200	0.000310862
53.0612	0	5.10925e-12
53.0612	4.08163	0.00308767
53.0612	8.16327	0.0240152
53.0612	12.2449	0.0568116
53.0612	16.3265	0.0890945
53.0612	20.4082	0.115536
53.0612	24.4898	0.134916
53.0612	28.5714	0.147639
53.0612	32.6531	0.154621
53.0612	36.7347	0.156859
53.0612	40.8163	0.155265
53.0612	44.898	0.150643
53.0612	48.9796	0.143687
53.0612	53.0612	0.135001
53.0612	57.1429	0.125113
53.0612	61.2245	0.114487
53.0612	65.3061	0.103528
53.0612	69.3878	0.0925834
53.0612	73.4694	0.081941
53.0612	77.551	0.0718281
53.0612	81.6327	0.062412
53.0612	85.7143	0.0538024
53.0612	89.7959	0.0460569
53.0612	93.8776	0.0391885
53.0612	97.9592	0.0331745
53.0612	102.041	0.0279663
53.0612	106.122	0.0234982
53.0612	110.204	0.0196953
53.0612	114.286	0.0164793
53.0612	118.367	0.0137738
53.0612	122.449	0.0115069
53.0612	126.531	0.00961316
53.0612	130.612	0.00803436
53.0612	134.694	0.00671985
53.0612	138.776	0.00562605
53.0612	142.857	0.00471597
53.0612	146.939	0.00395844
53.0612	151.02	0.00332742
53.0612	155.102	0.00280121
53.0612	159.184	0.00236183
53.0612	163.265	0.00199441
53.0612	167.347	0.00168668
53.0612	171.429	0.00142851
53.0612	175.51	0.00121153
53.0612	179.592	0.00102886
53.0612	183.673	0.000874794
53.0612	187.755	0.00074463
53.0612	191.837	0.000634472
53.0612	195.918	0.000541092
53.0612	200	0.000461806
57.1429	0	5.37858e-12
57.1429	4.08163	0.00209564
57.1429	8.16327	0.0178864
57.1429	12.2449	0.0451911
57.1429	16.3265	0.0739957
57.1429	20.4082	0.0988908
57.1429	24.4898	0.118084
57.1429	28.5714	0.131469
57.1429	32.6531	0.139615
57.1429	36.7347	0.143296
57.1429	40.8163	0.143294
57.1429	44.898	0.140331
57.1429	48.9796	0.135046
57.1429	53.0612	0.128005
57.1429	57.1429	0.119701
57.1429	61.2245	0.110566
57.1429	65.3061	0.100978
57.1429	69.3878	0.0912583
57.1429	73.4694	0.0816755
57.1429	77.551	0.0724458
57.1429	81.6327	0.0637335
57.1429	85.7143	0.0556539
57.1429	89.7959	0.0482779
57.1429	93.8776	0.041637
57.1429	97.9592	0.0357309
57.1429	102.041	0.0305345
57.1429	106.122	0.0260048
57.1429	110.204	0.0220875
57.1429	114.286	0.0187224
57.1429	118.367	0.0158475
57.1429	122.449	0.0134024
57.1429	126.531	0.0113299
57.1429	130.612	0.00957791
57.1429	134.694	0.00809958
57.1429	138.776	0.0068537
57.1429	142.857	0.00580438
57.1429	146.939	0.00492076
57.1429	151.02	0.00417651
57.1429	155.102	0.0035493
57.1429	159.184	0.00302027
57.1429	163.265	0.0025736
57.1429	167.347	0.00219601
57.1429	171.429	0.00187638
57.1429	175.51	0.00160543
57.1429	179.592	0.00137539
57.1429	183.673	0.0011798
57.1429	187.755	0.00101322
57.1429	191.837	0.000871143
57.1429	195.918	0.000749768
57.1429	200	0.000645923
61.2245	0	1.86013e-12
61.2245	4.08163	0.00144526
61.2245	8.16327	0.0133578
61.2245	12.2449	0.0358786
61.2245	16.3265	0.0612423
61.2245	20.4082	0.0842976
61.2245	24.4898	0.102915
61.2245	28.5714	0.116595
61.2245	32.6531	0.125591
61.2245	36.7347	0.13046
61.2245	40.8163	0.131839
61.2245	44.898	0.130355
61.2245	48.9796	0.126583
61.2245	53.0612	0.121043
61.2245	57.1429	0.11419
61.2245	61.2245	0.106428
61.2245	65.3061	0.0981077
61.2245	69.3878	0.0895297
61.2245	73.4694	0.0809471
61.2245	77.551	0.0725662
61.2245	81.6327	0.0645486
61.2245	85.7143	0.0570129
61.2245	89.7959	0.0500393
61.2245	93.8776	0.0436734
61.2245	97.9592	0.0379317
61.2245	102.041	0.0328077
61.2245	106.122	0.0282769
61.2245	110.204	0.0243024
61.2245	114.286	0.0208398
61.2245	118.367	0.0178403
61.2245	122.449	0.0152544
61.2245	126.531	0.0130336
61.2245	130.612	0.0111323
61.2245	134.694	0.00950822
61.2245	138.776	0.00812335
61.2245	142.857	0.00694381
61.2245	146.939	0.00593982
61.2245	151.02	0.00508546
61.2245	155.102	0.00435836
61.2245	159.184	0.00373932
61.2245	163.265	0.00321195
61.2245	167.347	0.00276229
61.2245	171.429	0.00237852
61.2245	175.51	0.0020506
61.2245	179.592	0.00177006
61.2245	183.673	0.00152976
61.2245	187.755	0.00132363
61.2245	191.837	0.00114658
61.2245	195.918	0.000994294
61.2245	200	0.000863123
65.3061	0	1.32634e-11
65.3061	4.08163	0.00101286
65.3061	8.16327	0.0100193
65.3061	12.2449	0.0284715
65.3061	16.3265	0.0505734
65.3061	20.4082	0.0716402
65.3061	24.4898	0.0893916
65.3061	28.5714	0.103046
65.3061	32.6531	0.112597
65.3061	36.7347	0.118396
65.3061	40.8163	0.120935
65.3061	44.898	0.120741
65.3061	48.9796	0.118318
65.3061	53.0612	0.114132
65.3061	57.1429	0.108602
65.3061	61.2245	0.102101
65.3061	65.3061	0.0949527
65.3061	69.3878	0.0874404
65.3061	73.4694	0.0798025
65.3061	77.551	0.0722366
65.3061	81.6327	0.0649007
65.3061	85.7143	0.0579154
65.3061	89.7959	0.0513673
65.3061	93.8776	0.0453122
65.3061	97.9592	0.0397799
65.3061	102.041	0.0347782
65.3061	106.122	0.0302978
65.3061	110.204	0.0263164
65.3061	114.286	0.0228031
65.3061	118.367	0.0197212
65.3061	122.449	0.0170312
65.3061	126.531	0.0146932
65.3061	130.612	0.0126679
65.3061	134.694	0.0109185
65.3061	138.776	0.0094104
65.3061	142.857	0.00811247
65.3061	146.939	0.0069966
65.3061	151.02	0.00603792
65.3061	155.102	0.00521453
65.3061	159.184	0.00450735
65.3061	163.265	0.00389981
65.3061	167.347	0.00337763
65.3061	171.429	0.00292851
65.3061	175.51	0.00254191
65.3061	179.592	0.00220882
65.3061	183.673	0.00192153
65.3061	187.755	0.00167346
65.3061	191.837	0.00145902
65.3061	195.918	0.00127341
65.3061	200	0.00111256
69.3878	0	3.90578e-13
69.3878	4.08163	0.00072105
69.3878	8.16327	0.00755749
69.3878	12.2449	0.02261
69.3878	16.3265	0.0417129
69.3878	20.4082	0.060755
69.3878	24.4898	0.0774441
69.3878	28.5714	0.0908151
69.3878	32.6531	0.100655
69.3878	36.7347	0.107138
69.3878	40.8163	0.11062
69.3878	44.898	0.111525
69.3878	48.9796	0.110284
69.3878	53.0612	0.107308
69.3878	57.1429	0.102974
69.3878	61.2245	0.0976237
69.3878	65.3061	0.0915572
69.3878	69.3878	0.0850378
69.3878	73.4694	0.0782907
69.3878	77.551	0.0715047
69.3878	81.6327	0.0648338
69.3878	85.7143	0.0583989
69.3878	89.7959	0.0522908
69.3878	93.8776	0.046573
69.3878	97.9592	0.041285
69.3878	102.041	0.0364461
69.3878	106.122	0.0320593
69.3878	110.204	0.0281146
69.3878	114.286	0.0245925
69.3878	118.367	0.0214669
69.3878	122.449	0.0187077
69.3878	126.531	0.0162827
69.3878	130.612	0.0141595
69.3878	134.694	0.0123062
69.3878	138.776	0.0106924
69.3878	142.857	0.00928984
69.3878	146.939	0.00807276
69.3878	151.02	0.00701769
69.3878	155.102	0.00610368
69.3878	159.184	0.00531218
69.3878	163.265	0.00462681
69.3878	167.347	0.00403325
69.3878	171.429	0.00351902
69.3878	175.51	0.00307329
69.3878	179.592	0.00268667
69.3878	183.673	0.00235105
69.3878	187.755	0.00205946
69.3878	191.837	0.00180587
69.3878	195.918	0.00158511
69.3878	200	0.00139272
73.4694	0	1.87152e-14
73.4694	4.08163	0.000521092
73.4694	8.16327	0.00573754
73.4694	12.2449	0.0179858
73.4694	16.3265	0.0343932
73.4694	20.4082	0.0514557
73.4694	24.4898	0.0669666
73.4694	28.5714	0.0798566
73.4694	32.6531	0.08976
73.4694	36.7347	0.0967051
73.4694	40.8163	0.100924
73.4694	44.898	0.102744
73.4694	48.9796	0.102521
73.4694	53.0612	0.100611
73.4694	57.1429	0.097349
73.4694	61.2245	0.093043
73.4694	65.3061	0.0879691
73.4694	69.3878	0.0823715
73.4694	73.4694	0.0764614
73.4694	77.551	0.0704185
73.4694	81.6327	0.0643919
73.4694	85.7143	0.0585017
73.4694	89.7959	0.0528411
73.4694	93.8776	0.0474786
73.4694	97.9592	0.0424614
73.4694	102.041	0.0378177
73.4694	106.122	0.0335603
73.4694	110.204	0.0296893
73.4694	114.286	0.026195
73.4694	118.367	0.0230607
73.4694	122.449	0.0202645
73.4694	126.531	0.0177817
73.4694	130.612	0.015586
73.4694	134.694	0.0136505
73.4694	138.776	0.0119493
73.4694	142.857	0.0104573
73.4694	146.939	0.00915112
73.4694	151.02	0.00800923
73.4694	155.102	0.00701196
73.4694	159.184	0.00614158
73.4694	163.265	0.00538226
73.4694	167.347	0.00471992
73.4694	171.429	0.00414214
73.4694	175.51	0.003638
73.4694	179.592	0.00319793
73.4694	183.673	0.00281358
73.4694	187.755	0.00247768
73.4694	191.837	0.0021839
73.4694	195.918	0.00192675
73.4694	200	0.00170145
77.551	0	2.34835e-12
77.551	4.08163	0.000382
77.551	8.16327	0.00438661
77.551	12.2449	0.0143432
77.551	16.3265	0.0283688
77.551	20.4082	0.0435512
77.551	24.4898	0.0578326
77.551	28.5714	0.0701016
77.551	32.6531	0.0798869
77.551	36.7347	0.0871001
77.551	40.8163	0.0918676
77.551	44.898	0.0944271
77.551	48.9796	0.0950655
77.551	53.0612	0.0940826
77.551	57.1429	0.0917712
77.551	61.2245	0.088406
77.551	65.3061	0.0842379
77.551	69.3878	0.0794914
77.551	73.4694	0.0743639
77.551	77.551	0.0690253
77.551	81.6327	0.063619
77.551	85.7143	0.0582628
77.551	89.7959	0.0530506
77.551	93.8776	0.0480547
77.551	97.9592	0.0433273
77.551	102.041	0.0389038
77.551	106.122	0.0348048
77.551	110.204	0.0310385
77.551	114.286	0.0276038
77.551	118.367	0.0244917
77.551	122.449	0.0216879
77.551	126.531	0.0191743
77.551	130.612	0.0169303
77.551	134.694	0.0149342
77.551	138.776	0.0131641
77.551	142.857	0.0115983
77.551	146.939	0.0102161
77.551	151.02	0.00899813
77.551	155.102	0.00792618
77.551	159.184	0.00698368
77.551	163.265	0.00615557
77.551	167.347	0.00542828
77.551	171.429	0.00478967
77.551	175.51	0.00422892
77.551	179.592	0.00373647
77.551	183.673	0.00330386
77.551	187.755	0.00292366
77.551	191.837	0.00258933
77.551	195.918	0.00229516
77.551	200	0.00203614
81.6327	0	9.52034e-14
81.6327	4.08163	0.000283825
81.6327	8.16327	0.00337855
81.6327	12.2449	0.0114743
81.6327	16.3265	0.0234228
81.6327	20.4082	0.0368572
81.6327	24.4898	0.0499069
81.6327	28.5714	0.0614642
81.6327	32.6531	0.0709906
81.6327	36.7347	0.0783091
81.6327	40.8163	0.0834583
81.6327	44.898	0.0865981
81.6327	48.9796	0.0879503
81.6327	53.0612	0.0877622
81.6327	57.1429	0.0862846
81.6327	61.2245	0.0837593
81.6327	65.3061	0.0804116
81.6327	69.3878	0.0764465
81.6327	73.4694	0.0720465
81.6327	77.551	0.0673714
81.6327	81.6327	0.0625579
81.6327	85.7143	0.0577204
81.6327	89.7959	0.0529526
81.6327	93.8776	0.0483282
81.6327	97.9592	0.0439034
81.6327	102.041	0.0397188
81.6327	106.122	0.035801
81.6327	110.204	0.0321651
81.6327	114.286	0.0288167
81.6327	118.367	0.0257538
81.6327	122.449	0.0229686
81.6327	126.531	0.0204488
81.6327	130.612	0.0181793
81.6327	134.694	0.0161431
81.6327	138.776	0.0143223
81.6327	142.857	0.0126986
81.6327	146.939	0.011254
81.6327	151.02	0.00997131
81.6327	155.102	0.00883415
81.6327	159.184	0.00782725
81.6327	163.265	0.00693654
81.6327	167.347	0.00614915
81.6327	171.429	0.00545341
81.6327	175.51	0.0048388
81.6327	179.592	0.00429592
81.6327	183.673	0.00381633
81.6327	187.755	0.00339257
81.6327	191.837	0.00301802
81.6327	195.918	0.0026868
81.6327	200	0.00239375
85.7143	0	3.2955e-12
85.7143	4.08163	0.000213555
85.7143	8.16327	0.00262175
85.7143	12.2449	0.00921244
85.7143	16.3265	0.0193679
85.7143	20.4082	0.0312036
85.7143	24.4898	0.0430543
85.7143	28.5714	0.0538492
85.7143	32.6531	0.063013
85.7143	36.7347	0.0703047
85.7143	40.8163	0.0756926
85.7143	44.898	0.0792701
85.7143	48.9796	0.0812008
85.7143	53.0612	0.0816833
85.7143	57.1429	0.0809285
85.7143	61.2245	0.079146
85.7143	65.3061	0.0765357
85.7143	69.3878	0.0732829
85.7143	73.4694	0.0695551
85.7143	77.551	0.0655011
85.7143	81.6327	0.0612502
85.7143	85.7143	0.0569126
85.7143	89.7959	0.0525801
85.7143	93.8776	0.0483271
85.7143	97.9592	0.0442122
85.7143	102.041	0.0402794
85.7143	106.122	0.0365602
85.7143	110.204	0.0330751
85.7143	114.286	0.0298354
85.7143	118.367	0.0268449
85.7143	122.449	0.0241012
85.7143	126.531	0.0215975
85.7143	130.612	0.0193235
85.7143	134.694	0.0172665
85.7143	138.776	0.0154124
85.7143	142.857	0.0137463
85.7143	146.939	0.0122529
85.7143	151.02	0.0109172
85.7143	155.102	0.00972485
85.7143	159.184	0.00866194
85.7143	163.265	0.00771556
85.7143	167.347	0.00687371
85.7143	171.429	0.00612537
85.7143	175.51	0.00546045
85.7143	179.592	0.00486984
85.7143	183.673	0.00434529
85.7143	187.755	0.00387939
85.7143	191.837	0.00346554
85.7143	195.918	0.00309781
85.7143	200	0.00277096
89.7959	0	8.05648e-12
89.7959	4.08163	0.000162588
89.7959	8.16327	0.00204982
89.7959	12.2449	0.00742599
89.7959	16.3265	0.0160453
89.7959	20.4082	0.0264371
89.7959	24.4898	0.0371452
89.7959	28.5714	0.0471583
89.7959	32.6531	0.055888
89.7959	36.7347	0.0630493
89.7959	40.8163	0.068556
89.7959	44.898	0.0724466
89.7959	48.9796	0.0748342
89.7959	53.0612	0.075873
89.7959	57.1429	0.0757369
89.7959	61.2245	0.0746048
89.7959	65.3061	0.0726519
89.7959	69.3878	0.0700437
89.7959	73.4694	0.0669327
89.7959	77.551	0.0634562
89.7959	81.6327	0.0597355
89.7959	85.7143	0.0558757
89.7959	89.7959	0.0519658
89.7959	93.8776	0.0480797
89.7959	97.9592	0.044277
89.7959	102.041	0.0406042
89.7959	106.122	0.0370963
89.7959	110.204	0.0337779
89.7959	114.286	0.030665
89.7959	118.367	0.0277661
89.7959	122.449	0.0250838
89.7959	126.531	0.0226158
89.7959	130.612	0.0203562
89.7959	134.694	0.0182962
89.7959	138.776	0.0164253
89.7959	142.857	0.0147317
89.7959	146.939	0.0132028
89.7959	151.02	0.011826
89.7959	155.102	0.0105886
89.7959	159.184	0.00947844
89.7959	163.265	0.00848383
89.7959	167.347	0.00759376
89.7959	171.429	0.00679796
89.7959	175.51	0.00608692
89.7959	179.592	0.00545194
89.7959	183.673	0.00488505
89.7959	187.755	0.00437904
89.7959	191.837	0.00392738
89.7959	195.918	0.0035242
89.7959	200	0.00316423
93.8776	0	2.56398e-12
93.8776	4.08163	0.000125153
93.8776	8.16327	0.00161458
93.8776	12.2449	0.0060114
93.8776	16.3265	0.0133223
93.8776	20.4082	0.0224229
93.8776	24.4898	0.0320596
93.8776	28.5714	0.0412949
93.8776	32.6531	0.049545
93.8776	36.7347	0.0564975
93.8776	40.8163	0.0620253
93.8776	44.898	0.0661227
93.8776	48.9796	0.0688595
93.8776	53.0612	0.0703512
93.8776	57.1429	0.0707376
93.8776	61.2245	0.070169
93.8776	65.3061	0.068797
93.8776	69.3878	0.0667678
93.8776	73.4694	0.0642188
93.8776	77.551	0.0612757
93.8776	81.6327	0.0580513
93.8776	85.7143	0.0546447
93.8776	89.7959	0.0511415
93.8776	93.8776	0.0476139
93.8776	97.9592	0.0441217
93.8776	102.041	0.0407127
93.8776	106.122	0.0374244
93.8776	110.204	0.0342845
93.8776	114.286	0.0313127
93.8776	118.367	0.0285215
93.8776	122.449	0.0259174
93.8776	126.531	0.0235021
93.8776	130.612	0.0212737
93.8776	134.694	0.0192269
93.8776	138.776	0.0173544
93.8776	142.857	0.0156473
93.8776	146.939	0.0140957
93.8776	151.02	0.0126892
93.8776	155.102	0.011417
93.8776	159.184	0.0102685
93.8776	163.265	0.00923344
93.8776	167.347	0.00830177
93.8776	171.429	0.00746411
93.8776	175.51	0.00671164
93.8776	179.592	0.00603615
93.8776	183.673	0.00543008
93.8776	187.755	0.00488648
93.8776	191.837	0.004399
93.8776	195.918	0.00396189
93.8776	200	0.00356993
97.9592	0	3.05139e-12
97.9592	4.08163	9.73321e-05
97.9592	8.16327	0.00128101
97.9592	12.2449	0.0048878
97.9592	16.3265	0.0110891
97.9592	20.4082	0.0190439
97.9592	24.4898	0.0276883
97.9592	28.5714	0.0361667
97.9592	32.6531	0.0439128
97.9592	36.7347	0.0505997
97.9592	40.8163	0.056071
97.9592	44.898	0.0602859
97.9592	48.9796	0.0632786
97.9592	53.0612	0.0651308
97.9592	57.1429	0.0659521
97.9592	61.2245	0.0658664
97.9592	65.3061	0.0650031
97.9592	69.3878	0.0634899
97.9592	73.4694	0.0614494
97.9592	77.551	0.0589955
97.9592	81.6327	0.0562323
97.9592	85.7143	0.0532525
97.9592	89.7959	0.0501374
97.9592	93.8776	0.046957
97.9592	97.9592	0.0437701
97.9592	102.041	0.0406251
97.9592	106.122	0.037561
97.9592	110.204	0.0346077
97.9592	114.286	0.0317878
97.9592	118.367	0.0291169
97.9592	122.449	0.026605
97.9592	126.531	0.0242571
97.9592	130.612	0.0220745
97.9592	134.694	0.0200552
97.9592	138.776	0.018195
97.9592	142.857	0.0164875
97.9592	146.939	0.0149253
97.9592	151.02	0.0135001
97.9592	155.102	0.0122031
97.9592	159.184	0.0110252
97.9592	163.265	0.00995744
97.9592	167.347	0.00899099
97.9592	171.429	0.00811737
97.9592	175.51	0.0073285
97.9592	179.592	0.00661678
97.9592	183.673	0.00597509
97.9592	187.755	0.00539685
97.9592	191.837	0.00487596
97.9592	195.918	0.00440685
97.9592	200	0.00398442
102.041	0	2.84308e-12
102.041	4.08163	7.64241e-05
102.041	8.16327	0.00102353
102.041	12.2449	0.00399218
102.041	16.3265	0.00925512
102.041	20.4082	0.0161995
102.041	24.4898	0.0239339
102.041	28.5714	0.0316878
102.041	32.6531	0.0389218
102.041	36.7347	0.0453042
102.041	40.8163	0.0506589
102.041	44.898	0.054918
102.041	48.9796	0.0580869
102.041	53.0612	0.0602185
102.041	57.1429	0.0613957
102.041	61.2245	0.061719
102.041	65.3061	0.0612969
102.041	69.3878	0.0602399
102.041	73.4694	0.0586561
102.041	77.551	0.056648
102.041	81.6327	0.0543105
102.041	85.7143	0.0517297
102.041	89.7959	0.0489822
102.041	93.8776	0.046135
102.041	97.9592	0.0432454
102.041	102.041	0.0403615
102.041	106.122	0.037523
102.041	110.204	0.0347613
102.041	114.286	0.0321009
102.041	118.367	0.0295602
102.041	122.449	0.0271516
102.041	126.531	0.0248832
102.041	130.612	0.0227591
102.041	134.694	0.02078
102.041	138.776	0.0189444
102.041	142.857	0.0172484
102.041	146.939	0.0156869
102.041	151.02	0.0142535
102.041	155.102	0.0129412
102.041	159.184	0.0117425
102.041	163.265	0.0106499
102.041	167.347	0.00965551
102.041	171.429	0.00875198
102.041	175.51	0.00793198
102.041	179.592	0.00718856
102.041	183.673	0.00651513
102.041	187.755	0.00590552
102.041	191.837	0.00535396
102.041	195.918	0.00485512
102.041	200	0.00440408
106.122	0	7.07923e-13
106.122	4.08163	6.05468e-05
106.122	8.16327	0.000823379
106.122	12.2449	0.00327554
106.122	16.3265	0.00774658
106.122	20.4082	0.0138042
106.122	24.4898	0.0207105
106.122	28.5714	0.0277799
106.122	32.6531	0.0345056
106.122	36.7347	0.0405592
106.122	40.8163	0.0457521
106.122	44.898	0.0499966
106.122	48.9796	0.0532746
106.122	53.0612	0.0556151
106.122	57.1429	0.0570784
106.122	61.2245	0.0577434
106.122	65.3061	0.0577003
106.122	69.3878	0.0570432
106.122	73.4694	0.0558666
106.122	77.551	0.0542618
106.122	81.6327	0.0523147
106.122	85.7143	0.0501046
106.122	89.7959	0.0477029
106.122	93.8776	0.045173
106.122	97.9592	0.0425703
106.122	102.041	0.0399419
106.122	106.122	0.0373275
106.122	110.204	0.0347594
106.122	114.286	0.0322636
106.122	118.367	0.02986
106.122	122.449	0.0275636
106.122	126.531	0.0253847
106.122	130.612	0.0233296
106.122	134.694	0.0214017
106.122	138.776	0.0196017
106.122	142.857	0.0179279
106.122	146.939	0.0163773
106.122	151.02	0.0149453
106.122	155.102	0.0136268
106.122	159.184	0.0124157
106.122	163.265	0.0113057
106.122	167.347	0.0102903
106.122	171.429	0.00936289
106.122	175.51	0.00851713
106.122	179.592	0.00774672
106.122	183.673	0.00704564
106.122	187.755	0.00640818
106.122	191.837	0.00582897
106.122	195.918	0.00530295
106.122	200	0.00482542
110.204	0	1.96916e-13
110.204	4.08163	4.83709e-05
110.204	8.16327	0.000666709
110.204	12.2449	0.0026998
110.204	16.3265	0.00650322
110.204	20.4082	0.0117855
110.204	24.4898	0.017943
110.204	28.5714	0.024372
110.204	32.6531	0.0306023
110.204	36.7347	0.0363142
110.204	40.8163	0.0413129
110.204	44.898	0.0454962
110.204	48.9796	0.0488277
110.204	53.0612	0.0513171
110.204	57.1429	0.0530047
110.204	61.2245	0.0539514
110.204	65.3061	0.0542303
110.204	69.3878	0.0539208
110.204	73.4694	0.0531047
110.204	77.551	0.0518623
110.204	81.6327	0.0502709
110.204	85.7143	0.0484028
110.204	89.7959	0.046324
110.204	93.8776	0.0440943
110.204	97.9592	0.0417662
110.204	102.041	0.0393856
110.204	106.122	0.0369915
110.204	110.204	0.0346167
110.204	114.286	0.0322878
110.204	118.367	0.0300263
110.204	122.449	0.0278486
110.204	126.531	0.0257668
110.204	130.612	0.0237896
110.204	134.694	0.0219221
110.204	138.776	0.0201671
110.204	142.857	0.0185251
110.204	146.939	0.0169946
110.204	151.02	0.015573
110.204	155.102	0.0142567
110.204	159.184	0.013041
110.204	163.265	0.0119209
110.204	167.347	0.010891
110.204	171.429	0.00994577
110.204	175.51	0.00907963
110.204	179.592	0.008287
110.204	183.673	0.00756249
110.204	187.755	0.00690088
110.204	191.837	0.00629721
110.204	195.918	0.00574676
110.204	200	0.00524512
114.286	0	2.94317e-12
114.286	4.08163	3.89473e-05
114.286	8.16327	0.000543242
114.286	12.2449	0.0022353
114.286	16.3265	0.00547611
114.286	20.4082	0.0100824
114.286	24.4898	0.0155663
114.286	28.5714	0.0214009
114.286	32.6531	0.0271548
114.286	36.7347	0.0325211
114.286	40.8163	0.0373034
114.286	44.898	0.0413896
114.286	48.9796	0.0447295
114.286	53.0612	0.0473167
114.286	57.1429	0.0491753
114.286	61.2245	0.0503503
114.286	65.3061	0.0508997
114.286	69.3878	0.0508898
114.286	73.4694	0.0503902
114.286	77.551	0.0494713
114.286	81.6327	0.0482019
114.286	85.7143	0.0466474
114.286	89.7959	0.0448683
114.286	93.8776	0.0429204
114.286	97.9592	0.0408533
114.286	102.041	0.0387111
114.286	106.122	0.0365317
114.286	110.204	0.0343477
114.286	114.286	0.0321861
114.286	118.367	0.0300692
114.286	122.449	0.0280146
114.286	126.531	0.0260361
114.286	130.612	0.0241436
114.286	134.694	0.0223442
114.286	138.776	0.0206424
114.286	142.857	0.0190402
114.286	146.939	0.0175381
114.286	151.02	0.016135
114.286	155.102	0.0148285
114.286	159.184	0.0136156
114.286	163.265	0.0124922
114.286	167.347	0.0114543
114.286	171.429	0.010497
114.286	175.51	0.00961577
114.286	179.592	0.00880569
114.286	183.673	0.008062
114.286	187.755	0.00738003
114.286	191.837	0.00675523
114.286	195.918	0.00618328
114.286	200	0.00566006
118.367	0	4.76993e-12
118.367	4.08163	3.15903e-05
118.367	8.16327	0.000445301
118.367	12.2449	0.00185895
118.367	16.3265	0.00462554
118.367	20.4082	0.00864374
118.367	24.4898	0.0135239
118.367	28.5714	0.0188106
118.367	32.6531	0.0241111
118.367	36.7347	0.0291348
118.367	40.8163	0.0336867
118.367	44.898	0.037649
118.367	48.9796	0.040961
118.367	53.0612	0.0436036
118.367	57.1429	0.0455874
118.367	61.2245	0.0469436
118.367	65.3061	0.0477175
118.367	69.3878	0.0479631
118.367	73.4694	0.0477394
118.367	77.551	0.0471073
118.367	81.6327	0.0461276
118.367	85.7143	0.0448587
118.367	89.7959	0.0433562
118.367	93.8776	0.0416713
118.367	97.9592	0.0398506
118.367	102.041	0.0379359
118.367	106.122	0.0359639
118.367	110.204	0.0339666
118.367	114.286	0.0319708
118.367	118.367	0.0299993
118.367	122.449	0.0280706
118.367	126.531	0.0261993
118.367	130.612	0.0243969
118.367	134.694	0.0226718
118.367	138.776	0.0210299
118.367	142.857	0.0194748
118.367	146.939	0.0180083
118.367	151.02	0.0166307
118.367	155.102	0.0153412
118.367	159.184	0.0141377
118.367	163.265	0.0130175
118.367	167.347	0.0119774
118.367	171.429	0.0110137
118.367	175.51	0.0101225
118.367	179.592	0.00929963
118.367	183.673	0.00854101
118.367	187.755	0.00784246
118.367	191.837	0.00719994
118.367	195.918	0.0066095
118.367	200	0.00606734
122.449	0	1.11722e-12
122.449	4.08163	2.58e-05
122.449	8.16327	0.000367115
122.449	12.2449	0.00155271
122.449	16.3265	0.00391929
122.449	20.4082	0.00742659
122.449	24.4898	0.0117675
122.449	28.5714	0.0165516
122.449	32.6531	0.0214246
122.449	36.7347	0.0261133
122.449	40.8163	0.0304277
122.449	44.898	0.0342467
122.449	48.9796	0.0375022
122.449	53.0612	0.0401651
122.449	57.1429	0.0422351
122.449	61.2245	0.0437317
122.449	65.3061	0.0446891
122.449	69.3878	0.0451505
122.449	73.4694	0.0451653
122.449	77.551	0.0447858
122.449	81.6327	0.0440649
122.449	85.7143	0.0430549
122.449	89.7959	0.0418059
122.449	93.8776	0.0403649
122.449	97.9592	0.0387753
122.449	102.041	0.0370764
122.449	106.122	0.0353034
122.449	110.204	0.0334871
122.449	114.286	0.0316541
122.449	118.367	0.0298273
122.449	122.449	0.0280254
122.449	126.531	0.0262641
122.449	130.612	0.0245557
122.449	134.694	0.0229096
122.449	138.776	0.021333
122.449	142.857	0.0198309
122.449	146.939	0.0184062
122.449	151.02	0.0170605
122.449	155.102	0.0157941
122.449	159.184	0.0146062
122.449	163.265	0.013495
122.449	167.347	0.0124584
122.449	171.429	0.0114936
122.449	175.51	0.0105973
122.449	179.592	0.00976618
122.449	183.673	0.00899677
122.449	187.755	0.00828543
122.449	191.837	0.00762859
122.449	195.918	0.00702271
122.449	200	0.00646434
126.531	0	1.54278e-12
126.531	4.08163	2.12077e-05
126.531	8.16327	0.000304317
126.531	12.2449	0.00130243
126.531	16.3265	0.00333127
126.531	20.4082	0.00639515
126.531	24.4898	0.0102558
126.531	28.5714	0.0145808
126.531	32.6531	0.0190531
126.531	36.7347	0.0234184
126.531	40.8163	0.0274931
126.531	44.898	0.0311556
126.531	48.9796	0.0343325
126.531	53.0612	0.0369873
126.531	57.1429	0.0391106
126.531	61.2245	0.0407124
126.531	65.3061	0.0418171
126.531	69.3878	0.0424588
126.531	73.4694	0.042678
126.531	77.551	0.0425192
126.531	81.6327	0.0420282
126.531	85.7143	0.0412514
126.531	89.7959	0.0402335
126.531	93.8776	0.0390175
126.531	97.9592	0.0376433
126.531	102.041	0.0361479
126.531	106.122	0.0345643
126.531	110.204	0.0329223
126.531	114.286	0.0312479
126.531	118.367	0.0295636
126.531	122.449	0.0278883
126.531	126.531	0.0262382
126.531	130.612	0.0246262
126.531	134.694	0.0230627
126.531	138.776	0.0215558
126.531	142.857	0.0201114
126.531	146.939	0.0187337
126.531	151.02	0.0174253
126.531	155.102	0.0161876
126.531	159.184	0.0150207
126.531	163.265	0.013924
126.531	167.347	0.0128961
126.531	171.429	0.0119349
126.531	175.51	0.0110382
126.531	179.592	0.0102032
126.531	183.673	0.00942703
126.531	187.755	0.00870659
126.531	191.837	0.0080388
126.531	195.918	0.00742054
126.531	200	0.00684871
130.612	0	2.96188e-12
130.612	4.08163	1.75391e-05
130.612	8.16327	0.00025358
130.612	12.2449	0.00109703
130.612	16.3265	0.00284027
130.612	20.4082	0.00551952
130.612	24.4898	0.00895309
130.612	28.5714	0.0128604
130.612	32.6531	0.0169593
130.612	36.7347	0.0210149
130.612	40.8163	0.0248519
130.612	44.898	0.0283495
130.612	48.9796	0.0314314
130.612	53.0612	0.0340552
130.612	57.1429	0.0362044
130.612	61.2245	0.0378813
130.612	65.3061	0.0391018
130.612	69.3878	0.039892
130.612	73.4694	0.0402849
130.612	77.551	0.0403175
130.612	81.6327	0.0400296
130.612	85.7143	0.0394614
130.612	89.7959	0.0386531
130.612	93.8776	0.0376435
130.612	97.9592	0.0364691
130.612	102.041	0.0351642
130.612	106.122	0.03376
130.612	110.204	0.0322848
130.612	114.286	0.0307636
130.612	118.367	0.0292184
130.612	122.449	0.0276683
130.612	126.531	0.0261294
130.612	130.612	0.0246152
130.612	134.694	0.0231366
130.612	138.776	0.0217025
130.612	142.857	0.0203198
130.612	146.939	0.0189934
130.612	151.02	0.017727
130.612	155.102	0.0165227
130.612	159.184	0.0153817
130.612	163.265	0.0143042
130.612	167.347	0.0132896
130.612	171.429	0.0123367
130.612	175.51	0.0114439
130.612	179.592	0.0106091
130.612	183.673	0.00982997
130.612	187.755	0.009104
130.612	191.837	0.00842855
130.612	195.918	0.00780092
130.612	200	0.00721838
134.694	0	8.54389e-13
134.694	4.08163	1.45885e-05
134.694	8.16327	0.000212357
134.694	12.2449	0.00092773
134.694	16.3265	0.00242911
134.694	20.4082	0.00477473
134.694	24.4898	0.00782923
134.694	28.5714	0.0113574
134.694	32.6531	0.01511
134.694	36.7347	0.0188714
134.694	40.8163	0.0224754
134.694	44.898	0.0258038
134.694	48.9796	0.0287787
134.694	53.0612	0.0313536
134.694	57.1429	0.0335062
134.694	61.2245	0.0352324
134.694	65.3061	0.0365414
134.694	69.3878	0.0374523
134.694	73.4694	0.037991
134.694	77.551	0.0381885
134.694	81.6327	0.0380785
134.694	85.7143	0.0376962
134.694	89.7959	0.0370769
134.694	93.8776	0.0362556
134.694	97.9592	0.0352655
134.694	102.041	0.0341381
134.694	106.122	0.0329027
134.694	110.204	0.031586
134.694	114.286	0.0302119
134.694	118.367	0.0288017
134.694	122.449	0.0273743
134.694	126.531	0.0259456
134.694	130.612	0.0245294
134.694	134.694	0.0231371
134.694	138.776	0.0217781
134.694	142.857	0.0204599
134.694	146.939	0.0191882
134.694	151.02	0.0179675
134.694	155.102	0.0168007
134.694	159.184	0.0156899
134.694	163.265	0.0146358
134.694	167.347	0.0136388
134.694	171.429	0.0126984
134.694	175.51	0.0118135
134.694	179.592	0.0109827
134.694	183.673	0.0102042
134.694	187.755	0.0094761
134.694	191.837	0.00879616
134.694	195.918	0.0081621
134.694	200	0.00757156
138.776	0	3.34026e-12
138.776	4.08163	1.22e-05
138.776	8.16327	0.000178682
138.776	12.2449	0.000787618
138.776	16.3265	0.00208378
138.776	20.4082	0.00413998
138.776	24.4898	0.00685836
138.776	28.5714	0.0100433
138.776	32.6531	0.0134759
138.776	36.7347	0.0169594
138.776	40.8163	0.0203374
138.776	44.898	0.0234954
138.776	48.9796	0.026355
138.776	53.0612	0.028867
138.776	57.1429	0.0310047
138.776	61.2245	0.0327589
138.776	65.3061	0.0341328
138.776	69.3878	0.0351396
138.776	73.4694	0.0357996
138.776	77.551	0.0361379
138.776	81.6327	0.0361828
138.776	85.7143	0.0359649
138.776	89.7959	0.0355152
138.776	93.8776	0.0348647
138.776	97.9592	0.0340437
138.776	102.041	0.033081
138.776	106.122	0.0320037
138.776	110.204	0.0308367
138.776	114.286	0.029603
138.776	118.367	0.0283229
138.776	122.449	0.0270147
138.776	126.531	0.0256944
138.776	130.612	0.0243756
138.776	134.694	0.02307
138.776	138.776	0.0217874
138.776	142.857	0.0205358
138.776	146.939	0.0193215
138.776	151.02	0.0181496
138.776	155.102	0.0170237
138.776	159.184	0.0159465
138.776	163.265	0.0149197
138.776	167.347	0.013944
138.776	171.429	0.0130197
138.776	175.51	0.0121463
138.776	179.592	0.0113231
138.776	183.673	0.0105487
138.776	187.755	0.00982169
138.776	191.837	0.0091403
138.776	195.918	0.00850264
138.776	200	0.00790672
142.857	0	3.37606e-12
142.857	4.08163	1.02548e-05
142.857	8.16327	0.00015103
142.857	12.2449	0.000671189
142.857	16.3265	0.00179288
142.857	20.4082	0.00359789
142.857	24.4898	0.00601848
142.857	28.5714	0.00889328
142.857	32.6531	0.012031
142.857	36.7347	0.0152533
142.857	40.8163	0.018414
142.857	44.898	0.0214027
142.857	48.9796	0.0241418
142.857	53.0612	0.0265803
142.857	57.1429	0.0286885
142.857	61.2245	0.0304526
142.857	65.3061	0.0318713
142.857	69.3878	0.0329528
142.857	73.4694	0.0337121
142.857	77.551	0.0341694
142.857	81.6327	0.0343484
142.857	85.7143	0.0342751
142.857	89.7959	0.0339767
142.857	93.8776	0.0334806
142.857	97.9592	0.032814
142.857	102.041	0.0320031
142.857	106.122	0.031073
142.857	110.204	0.0300469
142.857	114.286	0.0289463
142.857	118.367	0.0277908
142.857	122.449	0.026598
142.857	126.531	0.0253833
142.857	130.612	0.0241605
142.857	134.694	0.0229413
142.857	138.776	0.0217356
142.857	142.857	0.0205518
142.857	146.939	0.0193968
142.857	151.02	0.0182761
142.857	155.102	0.0171939
142.857	159.184	0.0161534
142.857	163.265	0.0151569
142.857	167.347	0.0142058
142.857	171.429	0.013301
142.857	175.51	0.0124425
142.857	179.592	0.01163
142.857	183.673	0.0108629
142.857	187.755	0.0101399
142.857	191.837	0.00945994
142.857	195.918	0.00882139
142.857	200	0.00822262
146.939	0	2.38741e-12
146.939	4.08163	8.66148e-06
146.939	8.16327	0.00012821
146.939	12.2449	0.000574055
146.939	16.3265	0.00154712
146.939	20.4082	0.00313395
146.939	24.4898	0.00529084
146.939	28.5714	0.00788582
146.939	32.6531	0.0107527
146.939	36.7347	0.0137305
146.939	40.8163	0.0166832
146.939	44.898	0.0195057
146.939	48.9796	0.0221216
146.939	53.0612	0.0244791
146.939	57.1429	0.026546
146.939	61.2245	0.0283052
146.939	65.3061	0.0297517
146.939	69.3878	0.0308892
146.939	73.4694	0.0317285
146.939	77.551	0.0322855
146.939	81.6327	0.0325795
146.939	85.7143	0.0326327
146.939	89.7959	0.0324685
146.939	93.8776	0.0321111
146.939	97.9592	0.0315849
146.939	102.041	0.0309135
146.939	106.122	0.0301198
146.939	110.204	0.0292255
146.939	114.286	0.0282506
146.939	118.367	0.0272138
146.939	122.449	0.0261317
146.939	126.531	0.0250196
146.939	130.612	0.0238907
146.939	134.694	0.0227567
146.939	138.776	0.0216278
146.939	142.857	0.0205125
146.939	146.939	0.019418
146.939	151.02	0.0183501
146.939	155.102	0.0173137
146.939	159.184	0.0163124
146.939	163.265	0.0153489
146.939	167.347	0.0144254
146.939	171.429	0.0135429
146.939	175.51	0.0127022
146.939	179.592	0.0119034
146.939	183.673	0.0111463
146.939	187.755	0.0104303
146.939	191.837	0.00975437
146.939	195.918	0.00911747
146.939	200	0.00851827
151.02	0	1.62741e-12
151.02	4.08163	7.34927e-06
151.02	8.16327	0.000109288
151.02	12.2449	0.000492707
151.02	16.3265	0.00133887
151.02	20.4082	0.00273605
151.02	24.4898	0.00465948
151.02	28.5714	0.00700227
151.02	32.6531	0.00962079
151.02	36.7347	0.0123705
151.02	40.8163	0.0151255
151.02	44.898	0.0177861
151.02	48.9796	0.020278
151.02	53.0612	0.0225492
151.02	57.1429	0.0245657
151.02	61.2245	0.026308
151.02	65.3061	0.0277679
151.02	69.3878	0.0289455
151.02	73.4694	0.029848
151.02	77.551	0.0304873
151.02	81.6327	0.0308792
151.02	85.7143	0.0310422
151.02	89.7959	0.0309964
151.02	93.8776	0.0307631
151.02	97.9592	0.0303639
151.02	102.041	0.02982
151.02	106.122	0.0291523
151.02	110.204	0.0283807
151.02	114.286	0.0275239
151.02	118.367	0.0265995
151.02	122.449	0.0256233
151.02	126.531	0.0246099
151.02	130.612	0.0235723
151.02	134.694	0.0225221
151.02	138.776	0.0214692
151.02	142.857	0.0204223
151.02	146.939	0.0193889
151.02	151.02	0.0183751
151.02	155.102	0.017386
151.02	159.184	0.0164258
151.02	163.265	0.0154976
151.02	167.347	0.0146039
151.02	171.429	0.0137463
151.02	175.51	0.012926
151.02	179.592	0.0121435
151.02	183.673	0.0113991
151.02	187.755	0.0106925
151.02	191.837	0.0100231
151.02	195.918	0.00939028
151.02	200	0.00879292
155.102	0	1.24008e-12
155.102	4.08163	6.26298e-06
155.102	8.16327	9.35265e-05
155.102	12.2449	0.000424323
155.102	16.3265	0.00116191
155.102	20.4082	0.00239405
155.102	24.4898	0.00411079
155.102	28.5714	0.00622652
155.102	32.6531	0.00861774
155.102	36.7347	0.0111552
155.102	40.8163	0.0137231
155.102	44.898	0.0162273
155.102	48.9796	0.0185959
155.102	53.0612	0.0207773
155.102	57.1429	0.0227366
155.102	61.2245	0.0244523
155.102	65.3061	0.0259135
155.102	69.3878	0.0271177
155.102	73.4694	0.0280685
155.102	77.551	0.0287749
155.102	81.6327	0.0292493
155.102	85.7143	0.029507
155.102	89.7959	0.0295652
155.102	93.8776	0.0294423
155.102	97.9592	0.0291573
155.102	102.041	0.0287295
155.102	106.122	0.0281775
155.102	110.204	0.0275197
155.102	114.286	0.0267734
155.102	118.367	0.025955
155.102	122.449	0.0250795
155.102	126.531	0.0241608
155.102	130.612	0.0232115
155.102	134.694	0.0222428
155.102	138.776	0.0212646
155.102	142.857	0.0202856
155.102	146.939	0.0193134
155.102	151.02	0.0183543
155.102	155.102	0.0174137
155.102	159.184	0.016496
155.102	163.265	0.0156048
155.102	167.347	0.0147429
155.102	171.429	0.0139123
155.102	175.51	0.0131147
155.102	179.592	0.0123509
155.102	183.673	0.0116214
155.102	187.755	0.0109266
155.102	191.837	0.010266
155.102	195.918	0.00963943
155.102	200	0.00904606
159.184	0	5.37858e-12
159.184	4.08163	5.35929e-06
159.184	8.16327	8.03404e-05
159.184	12.2449	0.000366628
159.184	16.3265	0.00101109
159.184	20.4082	0.00209945
159.184	24.4898	0.00363317
159.184	28.5714	0.0055446
159.184	32.6531	0.00772809
159.184	36.7347	0.0100686
159.184	40.8163	0.01246
159.184	44.898	0.0148138
159.184	48.9796	0.017061
159.184	53.0612	0.0191509
159.184	57.1429	0.0210479
159.184	61.2245	0.0227292
159.184	65.3061	0.0241819
159.184	69.3878	0.025401
159.184	73.4694	0.0263875
159.184	77.551	0.0271475
159.184	81.6327	0.0276906
159.184	85.7143	0.0280293
159.184	89.7959	0.0281782
159.184	93.8776	0.028153
159.184	97.9592	0.0279706
159.184	102.041	0.0276479
159.184	106.122	0.0272019
159.184	110.204	0.0266491
159.184	114.286	0.0260058
159.184	118.367	0.0252868
159.184	122.449	0.0245066
159.184	126.531	0.0236783
159.184	130.612	0.0228138
159.184	134.694	0.0219241
159.184	138.776	0.021019
159.184	142.857	0.0201069
159.184	146.939	0.0191955
159.184	151.02	0.0182913
159.184	155.102	0.0173998
159.184	159.184	0.0165257
159.184	163.265	0.0156728
159.184	167.347	0.0148442
159.184	171.429	0.0140425
159.184	175.51	0.0132693
159.184	179.592	0.0125261
159.184	183.673	0.0118138
159.184	187.755	0.0111327
159.184	191.837	0.0104831
159.184	195.918	0.00986477
[truncated: 501 more rows]

## Sheet: Fig_3_c_Energy_fit
angle_deg	resonance_frequency_fA_GHz	resonance_frequency_fB_GHz	resonance_frequency_fC_GHz
0	0.645346	2.82778	3.47313
1	0.645432	2.82772	3.47315
2	0.645689	2.82756	3.47324
3	0.646117	2.82728	3.47339
4	0.646714	2.82688	3.4736
5	0.647481	2.82638	3.47386
6	0.648415	2.82577	3.47419
7	0.649514	2.82505	3.47457
8	0.650777	2.82423	3.475
9	0.6522	2.82329	3.47549
10	0.653782	2.82226	3.47604
11	0.655519	2.82112	3.47664
12	0.657408	2.81988	3.47729
13	0.659445	2.81854	3.47798
14	0.661627	2.8171	3.47873
15	0.66395	2.81558	3.47953
16	0.666409	2.81396	3.48037
17	0.669	2.81225	3.48125
18	0.671718	2.81046	3.48217
19	0.67456	2.80858	3.48314
20	0.677519	2.80662	3.48414
21	0.680591	2.80459	3.48518
22	0.68377	2.80248	3.48625
23	0.687052	2.8003	3.48736
24	0.690432	2.79806	3.48849
25	0.693903	2.79575	3.48965
26	0.69746	2.79338	3.49084
27	0.701098	2.79096	3.49205
28	0.704811	2.78848	3.49329
29	0.708594	2.78595	3.49454
30	0.71244	2.78337	3.49581
31	0.716346	2.78075	3.4971
32	0.720304	2.77809	3.4984
33	0.724309	2.7754	3.49971
34	0.728356	2.77267	3.50103
35	0.732439	2.76992	3.50236
36	0.736553	2.76714	3.50369
37	0.740692	2.76434	3.50503
38	0.744852	2.76152	3.50637
39	0.749025	2.75868	3.50771
40	0.753209	2.75584	3.50905
41	0.757396	2.75299	3.51039
42	0.761583	2.75013	3.51172
43	0.765763	2.74728	3.51304
44	0.769933	2.74443	3.51436
45	0.774088	2.74158	3.51567
46	0.778221	2.73874	3.51697
47	0.78233	2.73592	3.51825
48	0.786409	2.73311	3.51952
49	0.790454	2.73033	3.52078
50	0.79446	2.72756	3.52202
51	0.798423	2.72482	3.52325
52	0.80234	2.72211	3.52445
53	0.806205	2.71943	3.52564
54	0.810015	2.71679	3.5268
55	0.813766	2.71418	3.52795
56	0.817454	2.71161	3.52907
57	0.821076	2.70909	3.53017
58	0.824628	2.70661	3.53124
59	0.828106	2.70418	3.53229
60	0.831508	2.7018	3.53331
61	0.834829	2.69947	3.5343
62	0.838067	2.6972	3.53527
63	0.841219	2.69499	3.53621
64	0.844282	2.69284	3.53712
65	0.847252	2.69075	3.538
66	0.850128	2.68872	3.53885
67	0.852906	2.68676	3.53967
68	0.855585	2.68487	3.54046
69	0.858161	2.68305	3.54121
70	0.860633	2.6813	3.54194
71	0.862998	2.67963	3.54263
72	0.865255	2.67803	3.54329
73	0.8674	2.67651	3.54391
74	0.869433	2.67507	3.5445
75	0.871351	2.67371	3.54506
76	0.873154	2.67243	3.54558
77	0.874838	2.67123	3.54607
78	0.876404	2.67012	3.54652
79	0.877849	2.66909	3.54694
80	0.879173	2.66814	3.54732
81	0.880374	2.66729	3.54766
82	0.881451	2.66652	3.54797
83	0.882404	2.66584	3.54825
84	0.883231	2.66525	3.54848
85	0.883933	2.66475	3.54868
86	0.884507	2.66434	3.54885
87	0.884954	2.66402	3.54898
88	0.885274	2.66379	3.54907
89	0.885466	2.66366	3.54912
90	0.88553	2.66361	3.54914
91	0.885466	2.66366	3.54912
92	0.885274	2.66379	3.54907
93	0.884954	2.66402	3.54898
94	0.884507	2.66434	3.54885
95	0.883933	2.66475	3.54868
96	0.883231	2.66525	3.54848
97	0.882404	2.66584	3.54825
98	0.881451	2.66652	3.54797
99	0.880374	2.66729	3.54766
100	0.879173	2.66814	3.54732
101	0.877849	2.66909	3.54694
102	0.876404	2.67012	3.54652
103	0.874838	2.67123	3.54607
104	0.873154	2.67243	3.54558
105	0.871351	2.67371	3.54506
106	0.869433	2.67507	3.5445
107	0.8674	2.67651	3.54391
108	0.865255	2.67803	3.54329
109	0.862998	2.67963	3.54263
110	0.860633	2.6813	3.54194
111	0.858161	2.68305	3.54121
112	0.855585	2.68487	3.54046
113	0.852906	2.68676	3.53967
114	0.850128	2.68872	3.53885
115	0.847252	2.69075	3.538
116	0.844282	2.69284	3.53712
117	0.841219	2.69499	3.53621
118	0.838067	2.6972	3.53527
119	0.834829	2.69947	3.5343
120	0.831508	2.7018	3.53331
121	0.828106	2.70418	3.53229
122	0.824628	2.70661	3.53124
123	0.821076	2.70909	3.53017
124	0.817454	2.71161	3.52907
125	0.813766	2.71418	3.52795
126	0.810015	2.71679	3.5268
127	0.806205	2.71943	3.52564
128	0.80234	2.72211	3.52445
129	0.798423	2.72482	3.52325
130	0.79446	2.72756	3.52202
131	0.790454	2.73033	3.52078
132	0.786409	2.73311	3.51952
133	0.78233	2.73592	3.51825
134	0.778221	2.73874	3.51697
135	0.774088	2.74158	3.51567
136	0.769933	2.74443	3.51436
137	0.765763	2.74728	3.51304
138	0.761583	2.75013	3.51172
139	0.757396	2.75299	3.51039
140	0.753209	2.75584	3.50905
141	0.749025	2.75868	3.50771
142	0.744852	2.76152	3.50637
143	0.740692	2.76434	3.50503
144	0.736553	2.76714	3.50369
145	0.732439	2.76992	3.50236
146	0.728356	2.77267	3.50103
147	0.724309	2.7754	3.49971
148	0.720304	2.77809	3.4984
149	0.716346	2.78075	3.4971
150	0.71244	2.78337	3.49581
151	0.708594	2.78595	3.49454
152	0.704811	2.78848	3.49329
153	0.701098	2.79096	3.49205
154	0.69746	2.79338	3.49084
155	0.693903	2.79575	3.48965
156	0.690432	2.79806	3.48849
157	0.687052	2.8003	3.48736
158	0.68377	2.80248	3.48625
159	0.680591	2.80459	3.48518
160	0.677519	2.80662	3.48414
161	0.67456	2.80858	3.48314
162	0.671718	2.81046	3.48217
163	0.669	2.81225	3.48125
164	0.666409	2.81396	3.48037
165	0.66395	2.81558	3.47953
166	0.661627	2.8171	3.47873
167	0.659445	2.81854	3.47798
168	0.657408	2.81988	3.47729
169	0.655519	2.82112	3.47664
170	0.653782	2.82226	3.47604
171	0.6522	2.82329	3.47549
172	0.650777	2.82423	3.475
173	0.649514	2.82505	3.47457
174	0.648415	2.82577	3.47419
175	0.647481	2.82638	3.47386
176	0.646714	2.82688	3.4736
177	0.646117	2.82728	3.47339
178	0.645689	2.82756	3.47324
179	0.645432	2.82772	3.47315
180	0.645346	2.82778	3.47313

## Sheet: Fig_3_c_Energy
angle_deg	resonance_frequency_fA_GHz	resonance_frequency_fB_GHz	resonance_frequency_fC_GHz
48		2.65864
60		2.63166
72		2.61752
90		2.55054
108		2.64692
120		2.67867
144		2.78143
156		2.84096
48	0.797031
60	0.81212
72	0.824477
90	0.802905
108	0.835893
120	0.826583
144	0.812233
156	0.805209

## Sheet: Fig_3_c_Contrast
angle_deg	normalised_contrast_fA	normalised_contrast_fB	normalised_contrast_fC
48		0.285838
60		0.453963
72		0.594284
90		0.824978
108		0.555804
120		0.400852
144		0.135438
156		0.0846798
90			0
48	0.187315
60	0.39929
72	0.605913
90	0.805416
108	0.492618
120	0.305681
144	0.0882576
156	0.0442963

## Sheet: Fig3_d_fA
B1_mT	B2_mT	contrast_pct
0	0	1
0	4.08163	1
0	8.16327	1
0	12.2449	1
0	16.3265	1
0	20.4082	1
0	24.4898	1
0	28.5714	1
0	32.6531	1
0	36.7347	1
0	40.8163	1
0	44.898	1
0	48.9796	1
0	53.0612	1
0	57.1429	1
0	61.2245	1
0	65.3061	1
0	69.3878	1
0	73.4694	1
0	77.551	1
0	81.6327	1
0	85.7143	1
0	89.7959	1
0	93.8776	1
0	97.9592	1
0	102.041	1
0	106.122	1
0	110.204	1
0	114.286	1
0	118.367	1
0	122.449	1
0	126.531	1
0	130.612	1
0	134.694	1
0	138.776	1
0	142.857	1
0	146.939	1
0	151.02	1
0	155.102	1
0	159.184	1
0	163.265	1
0	167.347	1
0	171.429	1
0	175.51	1
0	179.592	1
0	183.673	1
0	187.755	1
0	191.837	1
0	195.918	1
0	200	1
4.08163	0	0.981897
4.08163	4.08163	0.968109
4.08163	8.16327	0.942028
4.08163	12.2449	0.923555
4.08163	16.3265	0.9171
4.08163	20.4082	0.919054
4.08163	24.4898	0.925242
4.08163	28.5714	0.932935
4.08163	32.6531	0.940692
4.08163	36.7347	0.947861
4.08163	40.8163	0.954217
4.08163	44.898	0.959734
4.08163	48.9796	0.964476
4.08163	53.0612	0.968535
4.08163	57.1429	0.972009
4.08163	61.2245	0.974988
4.08163	65.3061	0.977552
4.08163	69.3878	0.979766
4.08163	73.4694	0.981686
4.08163	77.551	0.983359
4.08163	81.6327	0.984822
4.08163	85.7143	0.986109
4.08163	89.7959	0.987244
4.08163	93.8776	0.98825
4.08163	97.9592	0.989146
4.08163	102.041	0.989945
4.08163	106.122	0.990662
4.08163	110.204	0.991306
4.08163	114.286	0.991887
4.08163	118.367	0.992413
4.08163	122.449	0.992891
4.08163	126.531	0.993325
4.08163	130.612	0.993722
4.08163	134.694	0.994084
4.08163	138.776	0.994417
4.08163	142.857	0.994723
4.08163	146.939	0.995004
4.08163	151.02	0.995264
4.08163	155.102	0.995505
4.08163	159.184	0.995727
4.08163	163.265	0.995934
4.08163	167.347	0.996126
4.08163	171.429	0.996305
4.08163	175.51	0.996473
4.08163	179.592	0.996629
4.08163	183.673	0.996775
4.08163	187.755	0.996911
4.08163	191.837	0.99704
4.08163	195.918	0.99716
4.08163	200	0.997274
8.16327	0	0.938541
8.16327	4.08163	0.874944
8.16327	8.16327	0.782546
8.16327	12.2449	0.733557
8.16327	16.3265	0.722715
8.16327	20.4082	0.733175
8.16327	24.4898	0.753294
8.16327	28.5714	0.776603
8.16327	32.6531	0.79984
8.16327	36.7347	0.821508
8.16327	40.8163	0.841037
8.16327	44.898	0.858321
8.16327	48.9796	0.87347
8.16327	53.0612	0.886689
8.16327	57.1429	0.898206
8.16327	61.2245	0.908243
8.16327	65.3061	0.917007
8.16327	69.3878	0.924676
8.16327	73.4694	0.931408
8.16327	77.551	0.937335
8.16327	81.6327	0.942571
8.16327	85.7143	0.947212
8.16327	89.7959	0.95134
8.16327	93.8776	0.955023
8.16327	97.9592	0.958321
8.16327	102.041	0.961282
8.16327	106.122	0.96395
8.16327	110.204	0.96636
8.16327	114.286	0.968543
8.16327	118.367	0.970527
8.16327	122.449	0.972334
8.16327	126.531	0.973983
8.16327	130.612	0.975493
8.16327	134.694	0.976878
8.16327	138.776	0.978151
8.16327	142.857	0.979324
8.16327	146.939	0.980406
8.16327	151.02	0.981408
8.16327	155.102	0.982335
8.16327	159.184	0.983197
8.16327	163.265	0.983997
8.16327	167.347	0.984743
8.16327	171.429	0.985438
8.16327	175.51	0.986087
8.16327	179.592	0.986695
8.16327	183.673	0.987264
8.16327	187.755	0.987798
8.16327	191.837	0.988299
8.16327	195.918	0.98877
8.16327	200	0.989214
12.2449	0	0.888685
12.2449	4.08163	0.698329
12.2449	8.16327	0.533253
12.2449	12.2449	0.482087
12.2449	16.3265	0.486557
12.2449	20.4082	0.514938
12.2449	24.4898	0.552615
12.2449	28.5714	0.592545
12.2449	32.6531	0.631301
12.2449	36.7347	0.667317
12.2449	40.8163	0.700005
12.2449	44.898	0.729283
12.2449	48.9796	0.755318
12.2449	53.0612	0.778386
12.2449	57.1429	0.798797
12.2449	61.2245	0.816859
12.2449	65.3061	0.832859
12.2449	69.3878	0.847056
12.2449	73.4694	0.859678
12.2449	77.551	0.870925
12.2449	81.6327	0.880973
12.2449	85.7143	0.889972
12.2449	89.7959	0.898051
12.2449	93.8776	0.905324
12.2449	97.9592	0.911888
12.2449	102.041	0.917827
12.2449	106.122	0.923214
12.2449	110.204	0.928111
12.2449	114.286	0.932574
12.2449	118.367	0.93665
12.2449	122.449	0.940381
12.2449	126.531	0.943803
12.2449	130.612	0.946949
12.2449	134.694	0.949846
12.2449	138.776	0.952519
12.2449	142.857	0.95499
12.2449	146.939	0.957278
12.2449	151.02	0.9594
12.2449	155.102	0.961372
12.2449	159.184	0.963207
12.2449	163.265	0.964917
12.2449	167.347	0.966513
12.2449	171.429	0.968005
12.2449	175.51	0.969401
12.2449	179.592	0.970709
12.2449	183.673	0.971937
12.2449	187.755	0.973091
12.2449	191.837	0.974176
12.2449	195.918	0.975197
12.2449	200	0.976161
16.3265	0	0.842895
16.3265	4.08163	0.324192
16.3265	8.16327	0.214002
16.3265	12.2449	0.220408
16.3265	16.3265	0.257916
16.3265	20.4082	0.307324
16.3265	24.4898	0.360813
16.3265	28.5714	0.414208
16.3265	32.6531	0.465186
16.3265	36.7347	0.512564
16.3265	40.8163	0.555865
16.3265	44.898	0.595041
16.3265	48.9796	0.630275
16.3265	53.0612	0.661866
16.3265	57.1429	0.690155
16.3265	61.2245	0.715487
16.3265	65.3061	0.738191
16.3265	69.3878	0.758565
16.3265	73.4694	0.776879
16.3265	77.551	0.793371
16.3265	81.6327	0.808253
16.3265	85.7143	0.821709
16.3265	89.7959	0.833901
16.3265	93.8776	0.84497
16.3265	97.9592	0.855041
16.3265	102.041	0.864223
16.3265	106.122	0.87261
16.3265	110.204	0.880287
16.3265	114.286	0.887327
16.3265	118.367	0.893795
16.3265	122.449	0.899749
16.3265	126.531	0.905238
16.3265	130.612	0.910308
16.3265	134.694	0.914999
16.3265	138.776	0.919345
16.3265	142.857	0.92338
16.3265	146.939	0.92713
16.3265	151.02	0.93062
16.3265	155.102	0.933874
16.3265	159.184	0.936912
16.3265	163.265	0.939751
16.3265	167.347	0.942409
16.3265	171.429	0.9449
16.3265	175.51	0.947236
16.3265	179.592	0.949431
16.3265	183.673	0.951496
16.3265	187.755	0.953439
16.3265	191.837	0.955271
16.3265	195.918	0.956999
16.3265	200	0.958631
20.4082	0	0.803778
20.4082	4.08163	0.00962228
20.4082	8.16327	0.00729692
20.4082	12.2449	0.0411353
20.4082	16.3265	0.0887482
20.4082	20.4082	0.14382
20.4082	24.4898	0.202212
20.4082	28.5714	0.260895
20.4082	32.6531	0.317778
20.4082	36.7347	0.371561
20.4082	40.8163	0.421553
20.4082	44.898	0.467497
20.4082	48.9796	0.509413
20.4082	53.0612	0.547486
20.4082	57.1429	0.581989
20.4082	61.2245	0.613229
20.4082	65.3061	0.641516
20.4082	69.3878	0.66715
20.4082	73.4694	0.690405
20.4082	77.551	0.711535
20.4082	81.6327	0.730763
20.4082	85.7143	0.748291
20.4082	89.7959	0.764298
20.4082	93.8776	0.77894
20.4082	97.9592	0.792358
20.4082	102.041	0.804676
20.4082	106.122	0.816002
20.4082	110.204	0.826434
20.4082	114.286	0.836058
20.4082	118.367	0.844951
20.4082	122.449	0.853181
20.4082	126.531	0.860808
20.4082	130.612	0.867887
20.4082	134.694	0.874468
20.4082	138.776	0.880592
20.4082	142.857	0.886301
20.4082	146.939	0.891628
20.4082	151.02	0.896605
20.4082	155.102	0.901262
20.4082	159.184	0.905624
20.4082	163.265	0.909715
20.4082	167.347	0.913555
20.4082	171.429	0.917165
20.4082	175.51	0.920561
20.4082	179.592	0.923759
20.4082	183.673	0.926775
20.4082	187.755	0.92962
20.4082	191.837	0.932308
20.4082	195.918	0.93485
20.4082	200	0.937255
24.4898	0	0.77076
24.4898	4.08163	0.313612
24.4898	8.16327	0.0621752
24.4898	12.2449	0.00241255
24.4898	16.3265	0.00900218
24.4898	20.4082	0.0431831
24.4898	24.4898	0.0903468
24.4898	28.5714	0.143364
24.4898	32.6531	0.198161
24.4898	36.7347	0.25227
24.4898	40.8163	0.304219
24.4898	44.898	0.353191
24.4898	48.9796	0.398804
24.4898	53.0612	0.440955
24.4898	57.1429	0.479714
24.4898	61.2245	0.515251
24.4898	65.3061	0.547787
24.4898	69.3878	0.577562
24.4898	73.4694	0.604818
24.4898	77.551	0.629786
24.4898	81.6327	0.652683
24.4898	85.7143	0.673706
24.4898	89.7959	0.693036
24.4898	93.8776	0.710835
24.4898	97.9592	0.727248
24.4898	102.041	0.742406
24.4898	106.122	0.756424
24.4898	110.204	0.769408
24.4898	114.286	0.781451
24.4898	118.367	0.792636
24.4898	122.449	0.803038
24.4898	126.531	0.812725
24.4898	130.612	0.821757
24.4898	134.694	0.83019
24.4898	138.776	0.838071
24.4898	142.857	0.845447
24.4898	146.939	0.852356
24.4898	151.02	0.858837
24.4898	155.102	0.864921
24.4898	159.184	0.87064
24.4898	163.265	0.87602
24.4898	167.347	0.881086
24.4898	171.429	0.885862
24.4898	175.51	0.890369
24.4898	179.592	0.894625
24.4898	183.673	0.898648
24.4898	187.755	0.902454
24.4898	191.837	0.906058
24.4898	195.918	0.909473
24.4898	200	0.912712
28.5714	0	0.742649
28.5714	4.08163	0.493284
28.5714	8.16327	0.206655
28.5714	12.2449	0.0597728
28.5714	16.3265	0.00627368
28.5714	20.4082	0.00281992
28.5714	24.4898	0.0262134
28.5714	28.5714	0.064123
28.5714	32.6531	0.109517
28.5714	36.7347	0.158148
28.5714	40.8163	0.207379
28.5714	44.898	0.255584
28.5714	48.9796	0.301798
28.5714	53.0612	0.345491
28.5714	57.1429	0.386422
28.5714	61.2245	0.424533
28.5714	65.3061	0.459883
28.5714	69.3878	0.492597
28.5714	73.4694	0.522835
28.5714	77.551	0.550776
28.5714	81.6327	0.576597
28.5714	85.7143	0.600473
28.5714	89.7959	0.62257
28.5714	93.8776	0.643039
28.5714	97.9592	0.662023
28.5714	102.041	0.67965
28.5714	106.122	0.696036
28.5714	110.204	0.711288
28.5714	114.286	0.725502
28.5714	118.367	0.738764
28.5714	122.449	0.751152
28.5714	126.531	0.762738
28.5714	130.612	0.773586
28.5714	134.694	0.783753
28.5714	138.776	0.793293
28.5714	142.857	0.802253
28.5714	146.939	0.810678
28.5714	151.02	0.818607
28.5714	155.102	0.826076
28.5714	159.184	0.833118
28.5714	163.265	0.839765
28.5714	167.347	0.846043
28.5714	171.429	0.851978
28.5714	175.51	0.857594
28.5714	179.592	0.862912
28.5714	183.673	0.867951
28.5714	187.755	0.872731
28.5714	191.837	0.877268
28.5714	195.918	0.881577
28.5714	200	0.885673
32.6531	0	0.718406
32.6531	4.08163	0.563617
32.6531	8.16327	0.321288
32.6531	12.2449	0.144724
32.6531	16.3265	0.0469978
32.6531	20.4082	0.00612575
32.6531	24.4898	0.00150914
32.6531	28.5714	0.0192166
32.6531	32.6531	0.0503278
32.6531	36.7347	0.089098
32.6531	40.8163	0.131778
32.6531	44.898	0.175911
32.6531	48.9796	0.219901
32.6531	53.0612	0.262737
32.6531	57.1429	0.30381
32.6531	61.2245	0.342781
32.6531	65.3061	0.379497
32.6531	69.3878	0.413922
32.6531	73.4694	0.4461
32.6531	77.551	0.47612
32.6531	81.6327	0.504098
32.6531	85.7143	0.530163
32.6531	89.7959	0.554447
32.6531	93.8776	0.57708
32.6531	97.9592	0.598189
32.6531	102.041	0.61789
32.6531	106.122	0.636294
32.6531	110.204	0.653503
32.6531	114.286	0.669609
32.6531	118.367	0.6847
32.6531	122.449	0.698854
32.6531	126.531	0.712141
32.6531	130.612	0.724627
32.6531	134.694	0.736372
32.6531	138.776	0.747431
32.6531	142.857	0.757853
32.6531	146.939	0.767684
32.6531	151.02	0.776966
32.6531	155.102	0.785736
32.6531	159.184	0.79403
32.6531	163.265	0.80188
32.6531	167.347	0.809316
32.6531	171.429	0.816364
32.6531	175.51	0.823051
32.6531	179.592	0.829399
32.6531	183.673	0.83543
32.6531	187.755	0.841164
32.6531	191.837	0.846618
32.6531	195.918	0.851811
32.6531	200	0.856757
36.7347	0	0.697256
36.7347	4.08163	0.591548
36.7347	8.16327	0.396107
36.7347	12.2449	0.222655
36.7347	16.3265	0.103056
36.7347	20.4082	0.0344494
36.7347	24.4898	0.00446358
36.7347	28.5714	0.00135484
36.7347	32.6531	0.0161949
36.7347	36.7347	0.0426188
36.7347	40.8163	0.0761734
36.7347	44.898	0.113764
36.7347	48.9796	0.153255
36.7347	53.0612	0.19319
36.7347	57.1429	0.232597
36.7347	61.2245	0.270848
36.7347	65.3061	0.307556
36.7347	69.3878	0.342506
36.7347	73.4694	0.375598
36.7347	77.551	0.406812
36.7347	81.6327	0.436179
36.7347	85.7143	0.463765
36.7347	89.7959	0.489654
36.7347	93.8776	0.51394
36.7347	97.9592	0.536722
36.7347	102.041	0.558098
36.7347	106.122	0.578163
36.7347	110.204	0.59701
36.7347	114.286	0.614724
36.7347	118.367	0.631387
36.7347	122.449	0.647072
36.7347	126.531	0.66185
36.7347	130.612	0.675785
36.7347	134.694	0.688936
36.7347	138.776	0.701358
36.7347	142.857	0.7131
36.7347	146.939	0.724209
36.7347	151.02	0.734727
36.7347	155.102	0.744693
36.7347	159.184	0.754144
36.7347	163.265	0.763112
36.7347	167.347	0.771629
36.7347	171.429	0.779723
36.7347	175.51	0.78742
36.7347	179.592	0.794744
36.7347	183.673	0.801718
36.7347	187.755	0.808363
36.7347	191.837	0.814699
36.7347	195.918	0.820743
36.7347	200	0.826512
40.8163	0	0.67863
40.8163	4.08163	0.601558
40.8163	8.16327	0.443427
40.8163	12.2449	0.284805
40.8163	16.3265	0.15909
40.8163	20.4082	0.0737419
40.8163	24.4898	0.0242344
40.8163	28.5714	0.00269458
40.8163	32.6531	0.00163309
40.8163	36.7347	0.0149836
40.8163	40.8163	0.038127
40.8163	44.898	0.067642
40.8163	48.9796	0.101033
40.8163	53.0612	0.136502
40.8163	57.1429	0.172773
40.8163	61.2245	0.208954
40.8163	65.3061	0.244439
40.8163	69.3878	0.278829
40.8163	73.4694	0.311874
40.8163	77.551	0.343436
40.8163	81.6327	0.37345
40.8163	85.7143	0.401904
40.8163	89.7959	0.428823
40.8163	93.8776	0.454255
40.8163	97.9592	0.478262
40.8163	102.041	0.500915
40.8163	106.122	0.522287
40.8163	110.204	0.542454
40.8163	114.286	0.56149
40.8163	118.367	0.579466
40.8163	122.449	0.596451
40.8163	126.531	0.612508
40.8163	130.612	0.627699
40.8163	134.694	0.642079
40.8163	138.776	0.655702
40.8163	142.857	0.668616
40.8163	146.939	0.680867
40.8163	151.02	0.692498
40.8163	155.102	0.703546
40.8163	159.184	0.714049
40.8163	163.265	0.724041
40.8163	167.347	0.733551
40.8163	171.429	0.742609
40.8163	175.51	0.751243
40.8163	179.592	0.759476
40.8163	183.673	0.767333
40.8163	187.755	0.774834
40.8163	191.837	0.782
40.8163	195.918	0.78885
40.8163	200	0.795401
44.898	0	0.662105
44.898	4.08163	0.603229
44.898	8.16327	0.473492
44.898	12.2449	0.332099
44.898	16.3265	0.208926
44.898	20.4082	0.115513
44.898	24.4898	0.0527127
44.898	28.5714	0.0164547
44.898	32.6531	0.00132016
44.898	36.7347	0.00217152
44.898	40.8163	0.0146928
44.898	44.898	0.0354543
44.898	48.9796	0.0618108
44.898	53.0612	0.0917594
44.898	57.1429	0.123806
44.898	61.2245	0.156853
44.898	65.3061	0.190105
44.898	69.3878	0.222998
44.898	73.4694	0.255143
44.898	77.551	0.286281
44.898	81.6327	0.316247
44.898	85.7143	0.34495
44.898	89.7959	0.372348
44.898	93.8776	0.398434
44.898	97.9592	0.423228
44.898	102.041	0.446766
44.898	106.122	0.469096
44.898	110.204	0.49027
44.898	114.286	0.510345
44.898	118.367	0.52938
44.898	122.449	0.547433
44.898	126.531	0.56456
44.898	130.612	0.580814
44.898	134.694	0.596249
44.898	138.776	0.610912
44.898	142.857	0.624851
44.898	146.939	0.638109
44.898	151.02	0.650726
44.898	155.102	0.662741
44.898	159.184	0.674189
44.898	163.265	0.685103
44.898	167.347	0.695515
44.898	171.429	0.705453
44.898	175.51	0.714944
44.898	179.592	0.724013
44.898	183.673	0.732685
44.898	187.755	0.74098
44.898	191.837	0.748919
44.898	195.918	0.756521
44.898	200	0.763805
48.9796	0	0.647356
48.9796	4.08163	0.600794
48.9796	8.16327	0.492727
48.9796	12.2449	0.367633
48.9796	16.3265	0.251059
48.9796	20.4082	0.155405
48.9796	24.4898	0.0845764
48.9796	28.5714	0.0374706
48.9796	32.6531	0.0107383
48.9796	36.7347	0.00045043
48.9796	40.8163	0.00290153
48.9796	44.898	0.0149088
48.9796	48.9796	0.0338685
48.9796	53.0612	0.0577111
48.9796	57.1429	0.0848236
48.9796	61.2245	0.113968
48.9796	65.3061	0.144208
48.9796	69.3878	0.174845
48.9796	73.4694	0.205367
48.9796	77.551	0.235405
48.9796	81.6327	0.264702
48.9796	85.7143	0.293087
48.9796	89.7959	0.320447
48.9796	93.8776	0.346723
48.9796	97.9592	0.371885
48.9796	102.041	0.395932
48.9796	106.122	0.418878
48.9796	110.204	0.440753
48.9796	114.286	0.461591
48.9796	118.367	0.481435
48.9796	122.449	0.500329
48.9796	126.531	0.518318
48.9796	130.612	0.535448
48.9796	134.694	0.551764
48.9796	138.776	0.56731
48.9796	142.857	0.582127
48.9796	146.939	0.596257
48.9796	151.02	0.609736
48.9796	155.102	0.622602
48.9796	159.184	0.634888
48.9796	163.265	0.646626
48.9796	167.347	0.657847
48.9796	171.429	0.668578
48.9796	175.51	0.678846
48.9796	179.592	0.688677
48.9796	183.673	0.698093
48.9796	187.755	0.707116
48.9796	191.837	0.715768
48.9796	195.918	0.724066
48.9796	200	0.73203
53.0612	0	0.634124
53.0612	4.08163	0.596307
53.0612	8.16327	0.505019
53.0612	12.2449	0.394348
53.0612	16.3265	0.285901
53.0612	20.4082	0.191555
53.0612	24.4898	0.116659
53.0612	28.5714	0.0621301
53.0612	32.6531	0.0263644
53.0612	36.7347	0.00665537
53.0612	40.8163	4.94319e-05
53.0612	44.898	0.00377527
53.0612	48.9796	0.015418
53.0612	53.0612	0.0329606
53.0612	57.1429	0.0547629
53.0612	61.2245	0.0795163
53.0612	65.3061	0.106193
53.0612	69.3878	0.133996
53.0612	73.4694	0.162315
53.0612	77.551	0.190692
53.0612	81.6327	0.218786
53.0612	85.7143	0.246349
53.0612	89.7959	0.273208
53.0612	93.8776	0.299244
53.0612	97.9592	0.324382
53.0612	102.041	0.34858
53.0612	106.122	0.371819
53.0612	110.204	0.394098
53.0612	114.286	0.415432
53.0612	118.367	0.43584
53.0612	122.449	0.455353
53.0612	126.531	0.474002
53.0612	130.612	0.491823
53.0612	134.694	0.508851
53.0612	138.776	0.525124
53.0612	142.857	0.540677
53.0612	146.939	0.555547
53.0612	151.02	0.569767
53.0612	155.102	0.58337
53.0612	159.184	0.596389
53.0612	163.265	0.608853
53.0612	167.347	0.620791
53.0612	171.429	0.63223
53.0612	175.51	0.643196
53.0612	179.592	0.653713
53.0612	183.673	0.663804
53.0612	187.755	0.67349
53.0612	191.837	0.682792
53.0612	195.918	0.691728
53.0612	200	0.700317
57.1429	0	0.622201
57.1429	4.08163	0.59083
57.1429	8.16327	0.512752
57.1429	12.2449	0.414539
57.1429	16.3265	0.314479
57.1429	20.4082	0.223435
57.1429	24.4898	0.147245
57.1429	28.5714	0.0880638
57.1429	32.6531	0.0456097
57.1429	36.7347	0.0182603
57.1429	40.8163	0.00382961
57.1429	44.898	3.7161e-05
57.1429	48.9796	0.00475238
57.1429	53.0612	0.0161003
57.1429	57.1429	0.03249
57.1429	61.2245	0.0526048
57.1429	65.3061	0.0753739
57.1429	69.3878	0.0999394
57.1429	73.4694	0.125623
57.1429	77.551	0.151893
57.1429	81.6327	0.178342
57.1429	85.7143	0.204657
57.1429	89.7959	0.230607
57.1429	93.8776	0.256021
57.1429	97.9592	0.280779
57.1429	102.041	0.304797
57.1429	106.122	0.328023
57.1429	110.204	0.350428
57.1429	114.286	0.372
57.1429	118.367	0.392739
57.1429	122.449	0.412656
57.1429	126.531	0.431769
57.1429	130.612	0.450099
57.1429	134.694	0.467675
57.1429	138.776	0.484522
57.1429	142.857	0.500671
57.1429	146.939	0.51615
57.1429	151.02	0.530991
57.1429	155.102	0.545221
57.1429	159.184	0.558869
57.1429	163.265	0.571963
57.1429	167.347	0.584529
57.1429	171.429	0.596593
57.1429	175.51	0.608178
57.1429	179.592	0.619308
57.1429	183.673	0.630004
57.1429	187.755	0.640288
57.1429	191.837	0.650179
57.1429	195.918	0.659696
57.1429	200	0.668856
61.2245	0	0.611413
61.2245	4.08163	0.584941
61.2245	8.16327	0.517428
61.2245	12.2449	0.429896
61.2245	16.3265	0.337888
61.2245	20.4082	0.25116
61.2245	24.4898	0.175523
61.2245	28.5714	0.113805
61.2245	32.6531	0.066656
61.2245	36.7347	0.0333353
61.2245	40.8163	0.0123616
61.2245	44.898	0.00195894
61.2245	48.9796	0.000329387
61.2245	53.0612	0.00579885
61.2245	57.1429	0.0168833
61.2245	61.2245	0.0323083
61.2245	65.3061	0.0510034
61.2245	69.3878	0.0720846
61.2245	73.4694	0.0948316
61.2245	77.551	0.118665
61.2245	81.6327	0.143122
61.2245	85.7143	0.16784
61.2245	89.7959	0.192538
61.2245	93.8776	0.216998
61.2245	97.9592	0.241059
61.2245	102.041	0.264599
61.2245	106.122	0.287534
61.2245	110.204	0.309804
61.2245	114.286	0.331373
61.2245	118.367	0.352219
61.2245	122.449	0.372335
61.2245	126.531	0.391721
61.2245	130.612	0.410388
61.2245	134.694	0.428349
61.2245	138.776	0.445623
61.2245	142.857	0.46223
61.2245	146.939	0.478194
61.2245	151.02	0.493538
61.2245	155.102	0.508286
61.2245	159.184	0.522463
61.2245	163.265	0.536093
61.2245	167.347	0.549199
61.2245	171.429	0.561805
61.2245	175.51	0.573932
61.2245	179.592	0.585603
61.2245	183.673	0.596837
61.2245	187.755	0.607655
61.2245	191.837	0.618076
61.2245	195.918	0.628116
61.2245	200	0.637794
65.3061	0	0.601616
65.3061	4.08163	0.578959
65.3061	8.16327	0.520021
65.3061	12.2449	0.441643
65.3061	16.3265	0.357105
65.3061	20.4082	0.275112
65.3061	24.4898	0.201202
65.3061	28.5714	0.138503
65.3061	32.6531	0.0882754
65.3061	36.7347	0.050455
65.3061	40.8163	0.0241632
65.3061	44.898	0.00809923
65.3061	48.9796	0.000809319
65.3061	53.0612	0.000851628
65.3061	57.1429	0.00688706
65.3061	61.2245	0.0177218
65.3061	65.3061	0.0323205
65.3061	69.3878	0.0498032
65.3061	73.4694	0.0694332
65.3061	77.551	0.0906021
65.3061	81.6327	0.112812
65.3061	85.7143	0.135661
65.3061	89.7959	0.158828
65.3061	93.8776	0.182056
65.3061	97.9592	0.205147
65.3061	102.041	0.227947
65.3061	106.122	0.25034
65.3061	110.204	0.272238
65.3061	114.286	0.293582
65.3061	118.367	0.314327
65.3061	122.449	0.334447
65.3061	126.531	0.353928
65.3061	130.612	0.372763
65.3061	134.694	0.390955
65.3061	138.776	0.408511
65.3061	142.857	0.425444
65.3061	146.939	0.441769
65.3061	151.02	0.457501
65.3061	155.102	0.472661
65.3061	159.184	0.487268
65.3061	163.265	0.501342
65.3061	167.347	0.514903
65.3061	171.429	0.52797
65.3061	175.51	0.540565
65.3061	179.592	0.552706
65.3061	183.673	0.564413
65.3061	187.755	0.575702
65.3061	191.837	0.586593
65.3061	195.918	0.597103
65.3061	200	0.607246
69.3878	0	0.592689
69.3878	4.08163	0.573065
69.3878	8.16327	0.521176
69.3878	12.2449	0.450668
69.3878	16.3265	0.372942
69.3878	20.4082	0.295759
69.3878	24.4898	0.22428
69.3878	28.5714	0.161708
69.3878	32.6531	0.10967
69.3878	36.7347	0.0685957
69.3878	40.8163	0.0380963
69.3878	44.898	0.0172925
69.3878	48.9796	0.00506116
69.3878	53.0612	0.00020212
69.3878	57.1429	0.00154262
69.3878	61.2245	0.00799532
69.3878	65.3061	0.0185863
69.3878	69.3878	0.032464
69.3878	73.4694	0.0488975
69.3878	77.551	0.0672677
69.3878	81.6327	0.0870569
69.3878	85.7143	0.107836
69.3878	89.7959	0.129254
69.3878	93.8776	0.151026
69.3878	97.9592	0.17292
69.3878	102.041	0.194755
69.3878	106.122	0.216386
69.3878	110.204	0.237703
69.3878	114.286	0.258619
69.3878	118.367	0.279072
69.3878	122.449	0.299017
69.3878	126.531	0.318422
69.3878	130.612	0.337268
69.3878	134.694	0.355543
69.3878	138.776	0.373245
69.3878	142.857	0.390375
69.3878	146.939	0.406941
69.3878	151.02	0.422951
69.3878	155.102	0.43842
69.3878	159.184	0.45336
69.3878	163.265	0.467788
69.3878	167.347	0.481719
69.3878	171.429	0.49517
69.3878	175.51	0.508158
69.3878	179.592	0.520701
69.3878	183.673	0.532814
69.3878	187.755	0.544515
69.3878	191.837	0.555819
69.3878	195.918	0.566743
69.3878	200	0.5773
73.4694	0	0.584527
73.4694	4.08163	0.567356
73.4694	8.16327	0.521331
73.4694	12.2449	0.457619
73.4694	16.3265	0.386052
73.4694	20.4082	0.313561
73.4694	24.4898	0.244904
73.4694	28.5714	0.183223
73.4694	32.6531	0.130345
73.4694	36.7347	0.0870416
73.4694	40.8163	0.0533056
73.4694	44.898	0.0286161
73.4694	48.9796	0.0121508
73.4694	53.0612	0.00294562
73.4694	57.1429	1.85552e-06
73.4694	61.2245	0.00235381
73.4694	65.3061	0.0091071
73.4694	69.3878	0.0194574
73.4694	73.4694	0.0326967
73.4694	77.551	0.0482117
73.4694	81.6327	0.0654782
73.4694	85.7143	0.0840528
73.4694	89.7959	0.103564
73.4694	93.8776	0.123704
73.4694	97.9592	0.144219
73.4694	102.041	0.164902
73.4694	106.122	0.185585
73.4694	110.204	0.206135
73.4694	114.286	0.226446
73.4694	118.367	0.246435
73.4694	122.449	0.26604
73.4694	126.531	0.285213
73.4694	130.612	0.303922
73.4694	134.694	0.322141
73.4694	138.776	0.339857
73.4694	142.857	0.357063
73.4694	146.939	0.373755
73.4694	151.02	0.389937
73.4694	155.102	0.405613
73.4694	159.184	0.420793
73.4694	163.265	0.435487
73.4694	167.347	0.449706
73.4694	171.429	0.463464
73.4694	175.51	0.476774
73.4694	179.592	0.489651
73.4694	183.673	0.502108
73.4694	187.755	0.51416
73.4694	191.837	0.525821
73.4694	195.918	0.537106
73.4694	200	0.548027
77.551	0	0.577043
77.551	4.08163	0.561885
77.551	8.16327	0.520789
77.551	12.2449	0.462974
77.551	16.3265	0.396954
77.551	20.4082	0.328935
77.551	24.4898	0.263281
77.551	28.5714	0.203005
77.551	32.6531	0.150015
77.551	36.7347	0.105306
77.551	40.8163	0.0691612
77.551	44.898	0.0413518
77.551	48.9796	0.0213201
77.551	53.0612	0.00832148
77.551	57.1429	0.0015293
77.551	61.2245	0.000105893
77.551	65.3061	0.00324749
77.551	69.3878	0.0102101
77.551	73.4694	0.0203222
77.551	77.551	0.0329893
77.551	81.6327	0.0476924
77.551	85.7143	0.0639842
77.551	89.7959	0.0814825
77.551	93.8776	0.0998642
77.551	97.9592	0.118858
77.551	102.041	0.138238
77.551	106.122	0.157818
77.551	110.204	0.177445
77.551	114.286	0.196995
77.551	118.367	0.216369
77.551	122.449	0.235486
77.551	126.531	0.254286
77.551	130.612	0.272721
77.551	134.694	0.290756
77.551	138.776	0.308364
77.551	142.857	0.325529
77.551	146.939	0.342239
77.551	151.02	0.358488
77.551	155.102	0.374277
77.551	159.184	0.389606
77.551	163.265	0.404481
77.551	167.347	0.418909
77.551	171.429	0.432898
77.551	175.51	0.44646
77.551	179.592	0.459604
77.551	183.673	0.472343
77.551	187.755	0.484688
77.551	191.837	0.496651
77.551	195.918	0.508245
77.551	200	0.519482
81.6327	0	0.570159
81.6327	4.08163	0.556676
81.6327	8.16327	0.519761
81.6327	12.2449	0.467088
81.6327	16.3265	0.40606
81.6327	20.4082	0.342245
81.6327	24.4898	0.279642
81.6327	28.5714	0.221099
81.6327	32.6531	0.168531
81.6327	36.7347	0.12307
81.6327	40.8163	0.0852075
81.6327	44.898	0.0549493
81.6327	48.9796	0.0319624
81.6327	53.0612	0.0156995
81.6327	57.1429	0.00549716
81.6327	61.2245	0.000645418
81.6327	65.3061	0.000436422
81.6327	69.3878	0.00419476
81.6327	73.4694	0.0112953
81.6327	77.551	0.0211722
81.6327	81.6327	0.0333215
81.6327	85.7143	0.0473007
81.6327	89.7959	0.0627252
81.6327	93.8776	0.0792639
81.6327	97.9592	0.0966341
81.6327	102.041	0.114596
81.6327	106.122	0.132949
81.6327	110.204	0.151524
81.6327	114.286	0.170181
81.6327	118.367	0.188807
81.6327	122.449	0.207307
81.6327	126.531	0.225607
81.6327	130.612	0.243646
81.6327	134.694	0.261377
81.6327	138.776	0.278764
81.6327	142.857	0.295779
81.6327	146.939	0.312404
81.6327	151.02	0.328624
81.6327	155.102	0.344432
81.6327	159.184	0.359824
81.6327	163.265	0.374798
81.6327	167.347	0.389358
81.6327	171.429	0.403507
81.6327	175.51	0.417252
81.6327	179.592	0.430599
81.6327	183.673	0.443559
81.6327	187.755	0.456139
81.6327	191.837	0.468351
81.6327	195.918	0.480203
81.6327	200	0.491707
85.7143	0	0.56381
85.7143	4.08163	0.551736
85.7143	8.16327	0.518397
85.7143	12.2449	0.470232
85.7143	16.3265	0.413697
85.7143	20.4082	0.353802
85.7143	24.4898	0.294213
85.7143	28.5714	0.237598
85.7143	32.6531	0.185837
85.7143	36.7347	0.140133
85.7143	40.8163	0.101122
85.7143	44.898	0.0689929
85.7143	48.9796	0.0435982
85.7143	53.0612	0.024564
85.7143	57.1429	0.0113763
85.7143	61.2245	0.00344818
85.7143	65.3061	0.000168351
85.7143	69.3878	0.000934328
85.7143	73.4694	0.00517369
85.7143	77.551	0.0123565
85.7143	81.6327	0.0220017
85.7143	85.7143	0.0336789
85.7143	89.7959	0.0470078
85.7143	93.8776	0.0616556
85.7143	97.9592	0.0773338
85.7143	102.041	0.0937939
85.7143	106.122	0.110824
85.7143	110.204	0.128243
85.7143	114.286	0.145899
85.7143	118.367	0.163666
85.7143	122.449	0.181436
85.7143	126.531	0.199124
85.7143	130.612	0.216657
85.7143	134.694	0.233977
85.7143	138.776	0.251039
85.7143	142.857	0.267806
85.7143	146.939	0.28425
85.7143	151.02	0.30035
85.7143	155.102	0.316091
85.7143	159.184	0.331462
85.7143	163.265	0.346458
85.7143	167.347	0.361075
85.7143	171.429	0.375313
85.7143	175.51	0.389174
85.7143	179.592	0.402663
85.7143	183.673	0.415785
85.7143	187.755	0.428545
85.7143	191.837	0.440952
85.7143	195.918	0.453013
85.7143	200	0.464736
89.7959	0	0.55794
89.7959	4.08163	0.547062
89.7959	8.16327	0.516805
89.7959	12.2449	0.47261
89.7959	16.3265	0.420125
89.7959	20.4082	0.363868
89.7959	24.4898	0.307202
89.7959	28.5714	0.252621
89.7959	32.6531	0.201936
89.7959	36.7347	0.156379
89.7959	40.8163	0.116683
89.7959	44.898	0.083173
89.7959	48.9796	0.0558529
89.7959	53.0612	0.034497
89.7959	57.1429	0.0187254
89.7959	61.2245	0.00806583
89.7959	65.3061	0.00200109
89.7959	69.3878	2.73227e-06
89.7959	73.4694	0.00155459
89.7959	77.551	0.00616776
89.7959	81.6327	0.0133894
89.7959	85.7143	0.0228073
89.7959	89.7959	0.0340512
89.7959	93.8776	0.0467919
89.7959	97.9592	0.06074
89.7959	102.041	0.0756425
89.7959	106.122	0.0912801
89.7959	110.204	0.107464
89.7959	114.286	0.124032
89.7959	118.367	0.140848
89.7959	122.449	0.157794
89.7959	126.531	0.174773
89.7959	130.612	0.191704
89.7959	134.694	0.208519
89.7959	138.776	0.225162
89.7959	142.857	0.241589
89.7959	146.939	0.257765
89.7959	151.02	0.273659
89.7959	155.102	0.289252
89.7959	159.184	0.304525
89.7959	163.265	0.319467
89.7959	167.347	0.334071
89.7959	171.429	0.348331
89.7959	175.51	0.362246
89.7959	179.592	0.375816
89.7959	183.673	0.389042
89.7959	187.755	0.401928
89.7959	191.837	0.414478
89.7959	195.918	0.426699
89.7959	200	0.438597
93.8776	0	0.552498
93.8776	4.08163	0.542645
93.8776	8.16327	0.515064
93.8776	12.2449	0.474381
93.8776	16.3265	0.425554
93.8776	20.4082	0.372663
93.8776	24.4898	0.3188
93.8776	28.5714	0.266291
93.8776	32.6531	0.216865
93.8776	36.7347	0.171751
93.8776	40.8163	0.131743
93.8776	44.898	0.0972631
93.8776	48.9796	0.068437
93.8776	53.0612	0.0451632
93.8776	57.1429	0.0271795
93.8776	61.2245	0.0141184
93.8776	65.3061	0.00555165
93.8776	69.3878	0.0010236
93.8776	73.4694	7.56616e-05
93.8776	77.551	0.00226285
93.8776	81.6327	0.00716463
93.8776	85.7143	0.0143912
93.8776	89.7959	0.0235869
93.8776	93.8776	0.0344308
93.8776	97.9592	0.0466367
93.8776	102.041	0.0599509
93.8776	106.122	0.0741508
93.8776	110.204	0.0890419
93.8776	114.286	0.104456
93.8776	118.367	0.120247
93.8776	122.449	0.13629
93.8776	126.531	0.15248
93.8776	130.612	0.168725
93.8776	134.694	0.184951
93.8776	138.776	0.201093
93.8776	142.857	0.217099
93.8776	146.939	0.232925
93.8776	151.02	0.248537
93.8776	155.102	0.263905
93.8776	159.184	0.279008
93.8776	163.265	0.293827
93.8776	167.347	0.308351
93.8776	171.429	0.32257
93.8776	175.51	0.336477
93.8776	179.592	0.350069
93.8776	183.673	0.363344
93.8776	187.755	0.376303
93.8776	191.837	0.388948
93.8776	195.918	0.401282
93.8776	200	0.413308
97.9592	0	0.547441
97.9592	4.08163	0.538473
97.9592	8.16327	0.51323
97.9592	12.2449	0.475666
97.9592	16.3265	0.430149
97.9592	20.4082	0.38037
97.9592	24.4898	0.329175
97.9592	28.5714	0.278732
97.9592	32.6531	0.230683
97.9592	36.7347	0.186233
97.9592	40.8163	0.146208
97.9592	44.898	0.1111
97.9592	48.9796	0.0811293
97.9592	53.0612	0.0562959
97.9592	57.1429	0.0364395
97.9592	61.2245	0.0212864
97.9592	65.3061	0.010491
97.9592	69.3878	0.00366737
97.9592	73.4694	0.000413965
97.9592	77.551	0.000331061
97.9592	81.6327	0.00303282
97.9592	85.7143	0.00815514
97.9592	89.7959	0.0153603
97.9592	93.8776	0.0243394
97.9592	97.9592	0.0348126
97.9592	102.041	0.0465294
97.9592	106.122	0.0592667
97.9592	110.204	0.0728273
97.9592	114.286	0.0870383
97.9592	118.367	0.101749
97.9592	122.449	0.116827
97.9592	126.531	0.13216
97.9592	130.612	0.14765
97.9592	134.694	0.163215
97.9592	138.776	0.178783
97.9592	142.857	0.194295
97.9592	146.939	0.209701
97.9592	151.02	0.224958
97.9592	155.102	0.240034
97.9592	159.184	0.254899
97.9592	163.265	0.269531
97.9592	167.347	0.283912
97.9592	171.429	0.298028
97.9592	175.51	0.31187
97.9592	179.592	0.325429
97.9592	183.673	0.338701
97.9592	187.755	0.351683
97.9592	191.837	0.364374
97.9592	195.918	0.376775
97.9592	200	0.388887
102.041	0	0.542732
102.041	4.08163	0.534534
102.041	8.16327	0.511345
102.041	12.2449	0.476563
102.041	16.3265	0.434048
102.041	20.4082	0.387144
102.041	24.4898	0.338475
102.041	28.5714	0.290062
102.041	32.6531	0.243458
102.041	36.7347	0.199834
102.041	40.8163	0.160025
102.041	44.898	0.124572
102.041	48.9796	0.0937633
102.041	53.0612	0.0676848
102.041	57.1429	0.0462617
102.041	61.2245	0.0293031
102.041	65.3061	0.0165385
102.041	69.3878	0.00764757
102.041	73.4694	0.002284
102.041	77.551	9.32985e-05
102.041	81.6327	0.000725548
102.041	85.7143	0.00384436
102.041	89.7959	0.00913262
102.041	93.8776	0.0162959
102.041	97.9592	0.0250643
102.041	102.041	0.0351927
102.041	106.122	0.0464603
102.041	110.204	0.05867
102.041	114.286	0.0716467
102.041	118.367	0.0852356
102.041	122.449	0.099301
102.041	126.531	0.113724
102.041	130.612	0.128402
102.041	134.694	0.143245
102.041	138.776	0.158177
102.041	142.857	0.173132
102.041	146.939	0.188053
102.041	151.02	0.202893
102.041	155.102	0.217613
102.041	159.184	0.232179
102.041	163.265	0.246563
102.041	167.347	0.260743
102.041	171.429	0.274702
102.041	175.51	0.288423
102.041	179.592	0.301897
102.041	183.673	0.315116
102.041	187.755	0.328072
102.041	191.837	0.340763
102.041	195.918	0.353187
102.041	200	0.365342
106.122	0	0.538337
106.122	4.08163	0.530813
106.122	8.16327	0.509437
106.122	12.2449	0.477147
106.122	16.3265	0.437361
106.122	20.4082	0.393114
106.122	24.4898	0.346828
106.122	28.5714	0.300389
106.122	32.6531	0.255264
106.122	36.7347	0.212581
106.122	40.8163	0.173169
106.122	44.898	0.1376
106.122	48.9796	0.106215
106.122	53.0612	0.0791656
106.122	57.1429	0.0564492
106.122	61.2245	0.0379471
106.122	65.3061	0.0234562
106.122	69.3878	0.0127168
106.122	73.4694	0.00543506
106.122	77.551	0.00130073
106.122	81.6327	3.19675e-08
106.122	85.7143	0.0012254
106.122	89.7959	0.00468203
106.122	93.8776	0.0100922
106.122	97.9592	0.0171979
106.122	102.041	0.0257619
106.122	106.122	0.0355683
106.122	110.204	0.0464217
106.122	114.286	0.0581471
106.122	118.367	0.0705881
106.122	122.449	0.0836062
106.122	126.531	0.0970787
106.122	130.612	0.110898
106.122	134.694	0.12497
106.122	138.776	0.139213
106.122	142.857	0.153556
106.122	146.939	0.167937
106.122	151.02	0.182304
106.122	155.102	0.196612
106.122	159.184	0.210823
106.122	163.265	0.224905
106.122	167.347	0.238831
106.122	171.429	0.252578
106.122	175.51	0.266129
106.122	179.592	0.279469
106.122	183.673	0.292586
106.122	187.755	0.305472
106.122	191.837	0.318119
106.122	195.918	0.330522
106.122	200	0.34268
110.204	0	0.534227
110.204	4.08163	0.527297
110.204	8.16327	0.50753
110.204	12.2449	0.477479
110.204	16.3265	0.440179
110.204	20.4082	0.398389
110.204	24.4898	0.354346
110.204	28.5714	0.309814
110.204	32.6531	0.266175
110.204	36.7347	0.22451
110.204	40.8163	0.185636
110.204	44.898	0.150138
110.204	48.9796	0.118395
110.204	53.0612	0.0906114
110.204	57.1429	0.066844
110.204	61.2245	0.0470357
110.204	65.3061	0.0310433
110.204	69.3878	0.0186624
110.204	73.4694	0.00964823
110.204	77.551	0.00373286
110.204	81.6327	0.000638176
110.204	85.7143	8.57999e-05
110.204	89.7959	0.00180427
110.204	93.8776	0.00553403
110.204	97.9592	0.0110306
110.204	102.041	0.0180666
110.204	106.122	0.0264326
110.204	110.204	0.0359374
110.204	114.286	0.0464075
110.204	118.367	0.0576866
110.204	122.449	0.0696347
110.204	126.531	0.0821271
110.204	130.612	0.0950529
110.204	134.694	0.108314
110.204	138.776	0.121825
110.204	142.857	0.13551
110.204	146.939	0.149304
110.204	151.02	0.163149
110.204	155.102	0.176996
110.204	159.184	0.190802
110.204	163.265	0.204532
110.204	167.347	0.218154
110.204	171.429	0.231643
110.204	175.51	0.244976
110.204	179.592	0.258135
110.204	183.673	0.271107
110.204	187.755	0.283878
110.204	191.837	0.296439
110.204	195.918	0.308783
110.204	200	0.320904
114.286	0	0.530376
114.286	4.08163	0.523971
114.286	8.16327	0.505639
114.286	12.2449	0.477607
114.286	16.3265	0.442578
114.286	20.4082	0.40306
114.286	24.4898	0.361128
114.286	28.5714	0.318426
114.286	32.6531	0.276262
114.286	36.7347	0.235665
114.286	40.8163	0.197433
114.286	44.898	0.162156
114.286	48.9796	0.13024
114.286	53.0612	0.101925
114.286	57.1429	0.0773202
114.286	61.2245	0.0564192
114.286	65.3061	0.0391317
114.286	69.3878	0.0253028
114.286	73.4694	0.0147333
114.286	77.551	0.00719533
114.286	81.6327	0.00244517
114.286	85.7143	0.000233426
114.286	89.7959	0.000312396
114.286	93.8776	0.00244155
114.286	97.9592	0.0063913
114.286	102.041	0.0119454
114.286	106.122	0.0189027
114.286	110.204	0.0270771
114.286	114.286	0.0362988
114.286	118.367	0.0464128
114.286	122.449	0.0572793
114.286	126.531	0.0687723
114.286	130.612	0.0807792
114.286	134.694	0.0931994
114.286	138.776	0.105944
114.286	142.857	0.118934
114.286	146.939	0.132099
114.286	151.02	0.14538
114.286	155.102	0.158723
114.286	159.184	0.172081
114.286	163.265	0.185414
114.286	167.347	0.198689
114.286	171.429	0.211874
114.286	175.51	0.224946
114.286	179.592	0.237883
114.286	183.673	0.250667
114.286	187.755	0.263283
114.286	191.837	0.275719
114.286	195.918	0.287965
114.286	200	0.300014
118.367	0	0.526761
118.367	4.08163	0.520824
118.367	8.16327	0.503776
118.367	12.2449	0.47757
118.367	16.3265	0.444618
118.367	20.4082	0.407207
118.367	24.4898	0.367256
118.367	28.5714	0.326307
118.367	32.6531	0.285592
118.367	36.7347	0.246092
118.367	40.8163	0.20858
118.367	44.898	0.173645
118.367	48.9796	0.141706
118.367	53.0612	0.113035
118.367	57.1429	0.0877786
118.367	61.2245	0.0659756
118.367	65.3061	0.0475807
118.367	69.3878	0.0324834
118.367	73.4694	0.0205259
118.367	77.551	0.0115176
118.367	81.6327	0.00524786
118.367	85.7143	0.00149542
118.367	89.7959	3.6312e-05
118.367	93.8776	0.000649489
118.367	97.9592	0.00312101
118.367	102.041	0.00724695
118.367	106.122	0.0128352
118.367	110.204	0.0197069
118.367	114.286	0.0276962
118.367	118.367	0.0366514
118.367	122.449	0.0464338
118.367	126.531	0.0569176
118.367	130.612	0.0679891
118.367	134.694	0.0795463
118.367	138.776	0.0914979
118.367	142.857	0.103762
118.367	146.939	0.116267
118.367	151.02	0.128948
118.367	155.102	0.141749
118.367	159.184	0.154621
118.367	163.265	0.167519
118.367	167.347	0.180406
118.367	171.429	0.19325
118.367	175.51	0.206021
118.367	179.592	0.218696
118.367	183.673	0.231254
118.367	187.755	0.243678
118.367	191.837	0.255952
118.367	195.918	0.268064
118.367	200	0.280004
122.449	0	0.523362
122.449	4.08163	0.517842
122.449	8.16327	0.501949
122.449	12.2449	0.4774
122.449	16.3265	0.446353
122.449	20.4082	0.410895
122.449	24.4898	0.372806
122.449	28.5714	0.33353
122.449	32.6531	0.294228
122.449	36.7347	0.255837
122.449	40.8163	0.219102
122.449	44.898	0.184602
122.449	48.9796	0.152766
122.449	53.0612	0.123887
122.449	57.1429	0.0981416
122.449	61.2245	0.075606
122.449	65.3061	0.0562736
122.449	69.3878	0.0400732
122.449	73.4694	0.0268842
122.449	77.551	0.0165507
122.449	81.6327	0.00889298
122.449	85.7143	0.00371699
122.449	89.7959	0.000822029
122.449	93.8776	6.60976e-06
122.449	97.9592	0.00107289
122.449	102.041	0.0038299
122.449	106.122	0.00809577
122.449	110.204	0.0136992
122.449	114.286	0.0204803
122.449	118.367	0.0282909
122.449	122.449	0.0369949
122.449	126.531	0.0464674
122.449	130.612	0.0565952
122.449	134.694	0.0672752
122.449	138.776	0.0784149
122.449	142.857	0.0899308
122.449	146.939	0.101748
122.449	151.02	0.113801
122.449	155.102	0.126029
122.449	159.184	0.138381
122.449	163.265	0.15081
122.449	167.347	0.163275
122.449	171.429	0.175741
122.449	175.51	0.188176
122.449	179.592	0.200554
122.449	183.673	0.212851
122.449	187.755	0.225047
122.449	191.837	0.237125
122.449	195.918	0.24907
122.449	200	0.26087
126.531	0	0.52016
126.531	4.08163	0.515015
126.531	8.16327	0.500164
126.531	12.2449	0.477121
126.531	16.3265	0.447825
126.531	20.4082	0.414182
126.531	24.4898	0.377841
126.531	28.5714	0.340158
126.531	32.6531	0.30223
126.531	36.7347	0.264947
126.531	40.8163	0.229026
126.531	44.898	0.195035
126.531	48.9796	0.163404
126.531	53.0612	0.134442
126.531	57.1429	0.108349
126.531	61.2245	0.0852311
126.531	65.3061	0.0651142
126.531	69.3878	0.0479617
126.531	73.4694	0.0336867
126.531	77.551	0.0221649
126.531	81.6327	0.0132454
126.531	85.7143	0.00676006
126.531	89.7959	0.00253072
126.531	93.8776	0.000375199
126.531	97.9592	0.000111904
126.531	102.041	0.00156324
126.531	106.122	0.00455815
126.531	110.204	0.00893382
126.531	114.286	0.0145369
126.531	118.367	0.021224
126.531	122.449	0.0288621
126.531	126.531	0.0373287
126.531	130.612	0.0465111
126.531	134.694	0.0563068
126.531	138.776	0.0666223
126.531	142.857	0.0773733
126.531	146.939	0.0884834
126.531	151.02	0.0998841
126.531	155.102	0.111514
126.531	159.184	0.123319
126.531	163.265	0.135249
126.531	167.347	0.147262
126.531	171.429	0.159319
126.531	175.51	0.171387
126.531	179.592	0.183435
126.531	183.673	0.195439
126.531	187.755	0.207376
126.531	191.837	0.219225
126.531	195.918	0.230972
126.531	200	0.2426
130.612	0	0.517139
130.612	4.08163	0.512332
130.612	8.16327	0.498423
130.612	12.2449	0.476756
130.612	16.3265	0.449072
130.612	20.4082	0.417115
130.612	24.4898	0.382417
130.612	28.5714	0.346249
130.612	32.6531	0.30965
130.612	36.7347	0.273465
130.612	40.8163	0.238383
130.612	44.898	0.204957
130.612	48.9796	0.173615
130.612	53.0612	0.144676
130.612	57.1429	0.118357
130.612	61.2245	0.0947874
130.612	65.3061	0.074023
130.612	69.3878	0.0560561
130.612	73.4694	0.0408295
130.612	77.551	0.0282476
130.612	81.6327	0.0181864
130.612	85.7143	0.0105019
130.612	89.7959	0.00503768
130.612	93.8776	0.00163036
130.612	97.9592	0.000114454
130.612	102.041	0.000325953
130.612	106.122	0.00210499
130.612	110.204	0.00529782
130.612	114.286	0.0097582
130.612	118.367	0.0153483
130.612	122.449	0.0219391
130.612	126.531	0.0294108
130.612	130.612	0.0376527
130.612	134.694	0.0465628
130.612	138.776	0.056048
130.612	142.857	0.0660233
130.612	146.939	0.0764115
130.612	151.02	0.0871427
130.612	155.102	0.0981539
130.612	159.184	0.109388
130.612	163.265	0.120796
130.612	167.347	0.13233
130.612	171.429	0.143951
130.612	175.51	0.155623
130.612	179.592	0.167314
130.612	183.673	0.178996
130.612	187.755	0.190644
130.612	191.837	0.202237
130.612	195.918	0.213756
130.612	200	0.225185
134.694	0	0.514285
134.694	4.08163	0.509784
134.694	8.16327	0.49673
134.694	12.2449	0.47632
134.694	16.3265	0.450124
134.694	20.4082	0.419737
134.694	24.4898	0.386583
134.694	28.5714	0.351856
134.694	32.6531	0.316538
134.694	36.7347	0.281434
134.694	40.8163	0.247204
134.694	44.898	0.214385
134.694	48.9796	0.183399
134.694	53.0612	0.154571
134.694	57.1429	0.12813
134.694	61.2245	0.104225
134.694	65.3061	0.0829355
134.694	69.3878	0.0642787
134.694	73.4694	0.048224
134.694	77.551	0.0347015
134.694	81.6327	0.0236119
134.694	85.7143	0.0148338
134.694	89.7959	0.00823131
134.694	93.8776	0.0036592
134.694	97.9592	0.000967833
134.694	102.041	6.73486e-06
134.694	106.122	0.000627431
134.694	110.204	0.00268561
134.694	114.286	0.00604266
134.694	118.367	0.0105668
134.694	122.449	0.0161337
134.694	126.531	0.0226269
134.694	130.612	0.0299381
134.694	134.694	0.0379669
134.694	138.776	0.0466209
134.694	142.857	0.0558151
134.694	146.939	0.065472
134.694	151.02	0.0755209
134.694	155.102	0.0858976
134.694	159.184	0.096544
134.694	163.265	0.107408
134.694	167.347	0.118442
134.694	171.429	0.129603
134.694	175.51	0.140855
134.694	179.592	0.152163
134.694	183.673	0.163498
134.694	187.755	0.174831
134.694	191.837	0.186141
134.694	195.918	0.197407
134.694	200	0.20861
138.776	0	0.511585
138.776	4.08163	0.50736
138.776	8.16327	0.495086
138.776	12.2449	0.475829
138.776	16.3265	0.451007
138.776	20.4082	0.422083
138.776	24.4898	0.390381
138.776	28.5714	0.357023
138.776	32.6531	0.322939
138.776	36.7347	0.288893
138.776	40.8163	0.25552
138.776	44.898	0.223338
138.776	48.9796	0.192762
138.776	53.0612	0.164118
138.776	57.1429	0.137644
138.776	61.2245	0.113506
138.776	65.3061	0.0917991
138.776	69.3878	0.0725649
138.776	73.4694	0.055795
138.776	77.551	0.0414428
138.776	81.6327	0.0294311
138.776	85.7143	0.0196597
138.776	89.7959	0.012012
138.776	93.8776	0.00636001
138.776	97.9592	0.0025696
138.776	102.041	0.000503585
138.776	106.122	2.49262e-05
138.776	110.204	0.000998937
138.776	114.286	0.00329499
138.776	118.367	0.00678776
138.776	122.449	0.0113581
138.776	126.531	0.0168935
138.776	130.612	0.0232885
138.776	134.694	0.0304449
138.776	138.776	0.0382715
138.776	142.857	0.0466839
138.776	146.939	0.0556049
138.776	151.02	0.0649633
138.776	155.102	0.0746942
138.776	159.184	0.0847385
138.776	163.265	0.0950427
138.776	167.347	0.105558
138.776	171.429	0.116241
138.776	175.51	0.127052
138.776	179.592	0.137955
138.776	183.673	0.148919
138.776	187.755	0.159915
138.776	191.837	0.170919
138.776	195.918	0.181907
138.776	200	0.19286
142.857	0	0.509026
142.857	4.08163	0.505054
142.857	8.16327	0.493491
142.857	12.2449	0.475293
142.857	16.3265	0.451744
142.857	20.4082	0.424185
142.857	24.4898	0.39385
142.857	28.5714	0.361792
142.857	32.6531	0.328893
142.857	36.7347	0.29588
142.857	40.8163	0.263361
142.857	44.898	0.231837
142.857	48.9796	0.201713
142.857	53.0612	0.173313
142.857	57.1429	0.146884
142.857	61.2245	0.122599
142.857	65.3061	0.100572
142.857	69.3878	0.0808612
142.857	73.4694	0.0634791
142.857	77.551	0.0483993
142.857	81.6327	0.0355649
142.857	85.7143	0.024895
142.857	89.7959	0.0162909
142.857	93.8776	0.00964143
142.857	97.9592	0.00482692
142.857	102.041	0.00172332
142.857	106.122	0.00020491
142.857	110.204	0.000146698
142.857	114.286	0.00142623
142.857	118.367	0.00392497
142.857	122.449	0.00752925
142.857	126.531	0.012131
142.857	130.612	0.0176282
142.857	134.694	0.0239251
142.857	138.776	0.0309322
142.857	142.857	0.0385664
142.857	146.939	0.0467509
142.857	151.02	0.0554146
142.857	155.102	0.0644925
142.857	159.184	0.0739249
142.857	163.265	0.0836571
142.857	167.347	0.0936396
142.857	171.429	0.103827
142.857	175.51	0.114179
142.857	179.592	0.124659
142.857	183.673	0.135233
142.857	187.755	0.145871
142.857	191.837	0.156547
142.857	195.918	0.167236
142.857	200	0.177918
146.939	0	0.506599
146.939	4.08163	0.502856
146.939	8.16327	0.491946
146.939	12.2449	0.474723
146.939	16.3265	0.452353
146.939	20.4082	0.426071
146.939	24.4898	0.397022
146.939	28.5714	0.366199
146.939	32.6531	0.334437
146.939	36.7347	0.302429
146.939	40.8163	0.270757
146.939	44.898	0.239903
146.939	48.9796	0.210263
146.939	53.0612	0.182159
146.939	57.1429	0.155837
146.939	61.2245	0.131482
146.939	65.3061	0.10922
146.939	69.3878	0.0891237
146.939	73.4694	0.0712228
146.939	77.551	0.0555093
146.939	81.6327	0.0419445
146.939	85.7143	0.0304652
146.939	89.7959	0.0209895
146.939	93.8776	0.0134216
146.939	97.9592	0.00765589
146.939	102.041	0.00358105
146.939	106.122	0.00108242
146.939	110.204	4.46665e-05
146.939	114.286	0.000353593
146.939	118.367	0.00189763
146.939	122.449	0.00456893
146.939	126.531	0.00826414
146.939	130.612	0.012885
146.939	134.694	0.0183386
146.939	138.776	0.0245378
146.939	142.857	0.0314009
146.939	146.939	0.0388521
146.939	151.02	0.0468208
146.939	155.102	0.0552421
146.939	159.184	0.0640559
146.939	163.265	0.0732073
146.939	167.347	0.0826459
146.939	171.429	0.0923256
146.939	175.51	0.102205
146.939	179.592	0.112245
146.939	183.673	0.122411
146.939	187.755	0.132673
146.939	191.837	0.143003
146.939	195.918	0.153374
146.939	200	0.163765
151.02	0	0.504293
151.02	4.08163	0.500761
151.02	8.16327	0.490448
151.02	12.2449	0.474126
151.02	16.3265	0.452852
151.02	20.4082	0.427763
151.02	24.4898	0.399927
151.02	28.5714	0.370277
151.02	32.6531	0.339604
151.02	36.7347	0.308572
151.02	40.8163	0.277735
151.02	44.898	0.247558
151.02	48.9796	0.218427
151.02	53.0612	0.190658
151.02	57.1429	0.164499
151.02	61.2245	0.140141
151.02	65.3061	0.117718
151.02	69.3878	0.0973164
151.02	73.4694	0.0789813
151.02	77.551	0.0627202
151.02	81.6327	0.0485105
151.02	85.7143	0.0363053
151.02	89.7959	0.026038
151.02	93.8776	0.0176272
151.02	97.9592	0.0109809
151.02	102.041	0.00599964
151.02	106.122	0.0025797
151.02	110.204	0.000615213
151.02	114.286	2.46504e-07
151.02	118.367	0.000630309
151.02	122.449	0.00240352
151.02	126.531	0.00522152
151.02	130.612	0.00899008
151.02	134.694	0.0136196
151.02	138.776	0.0190254
151.02	142.857	0.0251277
151.02	146.939	0.0318519
151.02	151.02	0.0391286
151.02	155.102	0.0468929
151.02	159.184	0.0550851
151.02	163.265	0.06365
151.02	167.347	0.0725367
151.02	171.429	0.0816984
151.02	175.51	0.0910926
151.02	179.592	0.10068
151.02	183.673	0.110425
151.02	187.755	0.120296
151.02	191.837	0.130263
151.02	195.918	0.140299
151.02	200	0.150382
155.102	0	0.5021
155.102	4.08163	0.498761
155.102	8.16327	0.488999
155.102	12.2449	0.473509
155.102	16.3265	0.453255
155.102	20.4082	0.429284
155.102	24.4898	0.40259
155.102	28.5714	0.374055
155.102	32.6531	0.344427
155.102	36.7347	0.314338
155.102	40.8163	0.284321
155.102	44.898	0.254823
155.102	48.9796	0.226219
155.102	53.0612	0.198818
155.102	57.1429	0.172868
155.102	61.2245	0.148562
155.102	65.3061	0.126044
155.102	69.3878	0.10541
155.102	73.4694	0.0867172
155.102	77.551	0.069987
155.102	81.6327	0.0552115
155.102	85.7143	0.0423582
155.102	89.7959	0.0313746
155.102	93.8776	0.022193
155.102	97.9592	0.0147338
155.102	102.041	0.00890914
155.102	106.122	0.00462572
155.102	110.204	0.00178696
155.102	114.286	0.000295103
155.102	118.367	5.27511e-05
155.102	122.449	0.000964116
155.102	126.531	0.00293598
155.102	130.612	0.00587841
155.102	134.694	0.00970531
155.102	138.776	0.0143348
155.102	142.857	0.0196893
155.102	146.939	0.0256959
155.102	151.02	0.0322862
155.102	155.102	0.0393962
155.102	159.184	0.0469666
155.102	163.265	0.0549421
155.102	167.347	0.0632718
155.102	171.429	0.0719085
155.102	175.51	0.080809
155.102	179.592	0.0899335
155.102	183.673	0.0992455
155.102	187.755	0.108712
155.102	191.837	0.118302
155.102	195.918	0.127989
155.102	200	0.137748
159.184	0	0.500011
159.184	4.08163	0.49685
159.184	8.16327	0.487596
159.184	12.2449	0.472877
159.184	16.3265	0.453573
159.184	20.4082	0.43065
159.184	24.4898	0.405035
159.184	28.5714	0.377558
159.184	32.6531	0.348931
159.184	36.7347	0.319755
159.184	40.8163	0.290541
159.184	44.898	0.26172
159.184	48.9796	0.233655
159.184	53.0612	0.206647
159.184	57.1429	0.180944
159.184	61.2245	0.15674
159.184	65.3061	0.134184
159.184	69.3878	0.113382
159.184	73.4694	0.0943996
159.184	77.551	0.0772719
159.184	81.6327	0.0620033
159.184	85.7143	0.0485741
159.184	89.7959	0.0369451
159.184	93.8776	0.0270608
159.184	97.9592	0.0188535
159.184	102.041	0.0122463
159.184	106.122	0.00715578
159.184	110.204	0.00349444
159.184	114.286	0.00117254
159.184	118.367	9.97222e-05
159.184	122.449	0.000186332
159.184	126.531	0.0013444
159.184	130.612	0.00348846
159.184	134.694	0.0065361
159.184	138.776	0.0104085
159.184	142.857	0.0150305
159.184	146.939	0.0203311
159.184	151.02	0.0262434
159.184	155.102	0.0327044
159.184	159.184	0.0396553
159.184	163.265	0.0470413
159.184	167.347	0.0548115
159.184	171.429	0.0629187
159.184	175.51	0.0713191
159.184	179.592	0.0799725
159.184	183.673	0.0888419
159.184	187.755	0.0978934
159.184	191.837	0.107096
159.184	195.918	0.11642
[truncated: 501 more rows]

[truncated: 2 more sheets: Fig3_d_fB, Fig3_d_fC]
